# Supplementary material for: Tumor cell–derived IFN spatially reprograms osteopontin-enriched macrophage niches to promote PARP inhibitor resistance
Source: J Clin Invest. 2026 Mar 6;136(8):e199035. doi: 10.1172/JCI199035 (PMC13078868; doi:10.1172/JCI199035)
Supplement: Supporting data values [file jci-136-199035-s180.xlsx]

## Sheet: Figure 1
Figure 1C
B cells	0.0104
Plasma cells	0.0413
CD4+ T cells	0.043
CD8+ T cells	0.0461
Other T cells	0.0034
TAM & DC	0.091
Neutrophil	0.0285
Endothelial cells	0.0756
Lymphatic cells	0.0024
Fibroblasts	0.2459
Epithelial cells	0.4123
Figure 1G
	ID_Treatment	Treatment	HRD	BRCA	GIS_group	Pathological_Response_1	RECIST_Response_2	B cells	CD4+ T cells	CD8+ T cells	Endothelial cells	Fibroblasts	Lymphatic cells	MoMac	DC	Neutrophil	Other T cells	Plasma cells	age	CA125_before	CA125_afer	GIS_score
1	10005_Pre	Pre	P	P	GISlow	Pre_treatment_sample	NA	12.5553	11.8479	10.2034	8.41733	22.1751	0.318302	15.1547	1.11406	3.34218	0.689655	14.1821	70	NA	NA	24
2	10010_Post	Post	P	P	GIShigh	NR	PR	3.80444	7.86532	14.9084	4.12726	13.9516	0.0582108	8.94371	6.05162	2.53092	0.381312	37.3772	49	370	55.1	70
3	10011_Post	Post	P	P	GISlow	R	PR	0.609756	14.1353	14.9852	6.48559	23.4664	0.166297	11.8071	22.7642	1.07169	0.609756	3.89874	59	1037	17.6	40
4	10011_Pre	Pre	P	P	GISlow	Pre_treatment_sample	PR	3.08446	7.78322	6.11127	3.57452	27.3854	0.0576535	29.3745	3.40156	7.17786	0.0576535	11.9919	59	1037	17.6	40
5	1006_Post	Post	P	P	GISlow	R	PR	0.808624	7.9078	7.56512	7.24896	38.3159	0.0658043	18.3009	3.11637	2.63414	0.328871	13.7075	49	579.5	93	22
6	1013_Post	Post	P	P	GIShigh	R	PR	7.9139	7.53908	12.0837	20.9892	32.1764	0.0705503	11.9912	0.12324	1.51557	0.601719	4.99541	51	1741	146.4	64
7	1016_Post	Post	P	P	GISlow	R	SD	0.0366772	0.156389	0.420641	3.2653	94.1203	0.364667	0.275386	0.0124137	1.23281	0	0.115415	36	3211.5	223.7	40
8	1016_Pre	Pre	P	P	GISlow	Pre_treatment_sample	SD	0.901451	13.9655	6.52277	9.85617	41.2338	0.154378	14.8916	5.4707	4.74118	0.370949	1.89156	36	3211.5	223.7	40
9	1024_Post	Post	P	N	GIShigh	NR	PD	0.604953	10.2348	13.067	15.1153	31.259	0.333045	11.6901	9.565	3.47351	0.600318	4.05698	57	4142.1	3033.8	61
10	1024_Post	Post	P	N	GIShigh	R	PD	1.66203	0.726525	0.357067	49.2478	27.6584	0.0615006	5.44017	0.0246305	11.7823	0.0246305	3.01489	57	4142.1	3033.8	61
11	1025_Pre	Pre	P	P	GIShigh	Pre_treatment_sample	PR	2.57183	10.672	9.79911	8.56408	17.0493	0.0665312	25.5734	0.714869	6.33321	0.638836	18.0168	49	2634.5	37.5	70
12	1026_Pre	Pre	P	P	GIShigh	Pre_treatment_sample	PR	11.4053	9.99415	8.43754	17.5452	23.9277	0.177692	16.8928	3.61729	2.83033	1.88156	3.29045	60	2042.85	83.5	51
13	1031_Post	Post	P	N	GIShigh	NR	PR	1.15289	3.224	1.68264	7.21685	42.2428	0.632884	30.3807	1.78665	8.08939	0.1001	3.49113	54	946.5	152.4	70
14	1034_Post	Post	P	N	GIShigh	NR	PR	0.817166	7.0076	6.4677	10.4317	41.066	0.148408	14.7614	0.54843	2.22041	0.409459	16.1218	62	214.3	11.6	79
15	1036_Pre	Pre	P	N	GIShigh	Pre_treatment_sample	PR	2.11848	9.14012	13.1851	12.8039	9.92555	0	31.0871	1.36739	12.1977	0.468155	7.70658	51	169.3	8.4	76
16	1039_Post	Post	P	N	GIShigh	NR	PR	0.277251	3.24673	3.25961	13.0501	55.6428	0.418208	14.5298	1.29867	1.1127	0.228241	6.93583	56	272.97	12.8	70
17	1041_Post	Post	P	P	GISlow	NR	PR	1.148	2.77837	6.23546	8.10765	40.6251	0.00390747	31.1169	1.92179	1.76624	0.250314	6.0462	56	740.2	595	17
18	1041_Post	Post	P	P	GISlow	R	PR	0.047171	1.36252	0.902422	20.7848	72.289	1.14328	2.27229	0.0988175	0.482712	0.162857	0.454107	56	740.2	595	17
19	1045_Pre	Pre	P	P	GIShigh	Pre_treatment_sample	PR	0.89562	9.8375	7.46304	13.4719	35.5071	0.0245098	23.409	3.72158	2.44069	0.69791	2.53111	48	8607.3	10000	89
20	1046_Post	Post	P	P	GIShigh	R	PR	0.190787	6.19324	5.46955	12.5139	59.7831	0.0318979	10.8514	1.31866	1.42418	0.29039	1.93294	53	7947.2	14.7	69
21	1047_Post	Post	P	N	GIShigh	NR	SD	0.419349	1.64372	0.444909	19.6519	42.7984	0.105876	12.8769	0.102355	20.8179	0.0726426	1.06613	53	408.5	434.5	69
22	1047_Pre	Pre	P	N	GIShigh	Pre_treatment_sample	SD	2.26585	7.75893	4.15826	7.2435	38.204	0.500609	4.21134	0.694072	15.9396	0.530359	18.4935	53	408.5	434.5	69
23	1048_Pre	Pre	P	P	GISlow	Pre_treatment_sample	NA	0.243476	2.4124	3.34956	18.6559	57.7678	0.178106	13.4997	0.695766	2.34201	0.628833	0.226472	50	4485	NA	20
24	1062_Post	Post	P	N	GIShigh	NR	PD	0.323605	2.59879	2.56474	16.7543	34.2244	0.166114	12.6846	0.726087	29.0117	0.22871	0.716893	53	241.2	145.9	55
25	1062_Pre	Pre	P	N	GIShigh	Pre_treatment_sample	PD	0.38269	6.99792	7.47945	21.0758	21.0271	0	31.4435	0.958155	9.06288	0.260472	1.31208	55	241.2	145.9	55
26	1063_Pre	Pre	P	P	GIShigh	Pre_treatment_sample	NA	2.06915	5.72863	6.32058	20.2791	47.523	0.554589	9.26069	1.16247	4.7301	0.399762	1.97185	43	3647.2	NA	48
27	1067_Post	Post	P	P	GIShigh	NR	PR	0.370884	4.74008	9.4506	17.19	49.8325	0.807992	8.07034	1.40182	0.665798	0.350777	7.11918	41	947.6	56.5	46
28	1067_Post	Post	P	P	GIShigh	R	PR	0.204591	1.04475	1.78678	17.9139	70.8321	3.57303	3.06236	0.25635	0.467509	0.170666	0.687896	41	947.6	56.5	46
29	1067_Pre	Pre	P	P	GIShigh	Pre_treatment_sample	PR	0.169444	0.514617	0.873634	36.0142	52.9439	0	6.30043	0.440384	1.84248	0.772138	0.12876	41	947.6	56.5	46
30	1068_Post	Post	P	P	GIShigh	R	SD	2.53146	11.2886	13.4795	7.58404	8.55197	0.0352917	20.3692	26.156	1.37066	0.593141	8.04016	69	2356.3	37.2	53
31	1068_Pre	Pre	P	P	GIShigh	Pre_treatment_sample	SD	1.90173	10.9784	6.87901	13.1526	0.551741	0	13.7103	7.74059	39.9714	3.23199	1.88223	69	2356.3	37.2	53
32	1069_Post	Post	P	N	GIShigh	R	NA	0.282076	6.11968	6.06919	5.94591	43.5343	0.269536	13.6825	13.253	9.78971	0.269408	0.784742	NA	2930	134.8	66
33	1069_Pre	Pre	P	N	GIShigh	Pre_treatment_sample	NA	0.0470109	0.735919	0.525539	20.9414	46.6972	0	23.1129	6.48579	1.28838	0.0866286	0.0792354	NA	2930	134.8	66
34	1071_Post	Post	P	N	GIShigh	NR	PR	0.901882	4.38878	10.8911	23.4755	34.2226	0.241546	12.9546	1.15787	2.05946	0.381045	9.32559	54	1614.9	36.9	72
35	1071_Post	Post	P	N	GIShigh	R	PR	0.584594	4.35007	6.36176	16.403	16.5234	0	31.9292	12.5516	2.2696	0.206327	8.8205	54	1614.9	36.9	72
36	1072_Post	Post	P	P	GIShigh	R	SD	0.0492298	1.1972	1.86567	9.61687	80.6666	0.903774	4.1161	0.280264	0.746284	0.107794	0.4502	36	1731.7	104.7	52
37	1072_Post	Post	P	P	GIShigh	R	SD	0.213472	2.94418	1.64518	36.5376	52.5296	0	4.21496	0.0325521	1.04795	0.329288	0.505185	36	1731.7	104.7	52
38	1072_Pre	Pre	P	P	GIShigh	Pre_treatment_sample	SD	2.98978	18.8011	17.2949	13.741	23.4144	0.270854	11.6361	2.159	2.2023	1.82569	5.66487	36	1731.7	104.7	52
39	1075_Post	Post	P	P	GIShigh	NR	PR	0.0936252	5.76789	7.61657	7.37613	38.0853	0.101981	19.7685	18.0612	1.57552	0.317834	1.23542	55	963.3	79.4	50
40	1075_Pre	Pre	P	P	GIShigh	Pre_treatment_sample	PR	0.187202	1.36298	3.04453	15.8866	36.522	0.240529	16.9391	0.329465	24.7341	0.387043	0.366529	55	963.3	79.4	50
41	1077_Post	Post	P	N	GIShigh	NR	PR	1.60205	31.2853	7.40765	8.28532	11.2364	0.518676	14.5799	16.3573	6.51451	0.691382	1.52152	70	10000	1905.7	85
42	1077_Pre	Pre	P	N	GIShigh	Pre_treatment_sample	PR	0.461511	21.4119	5.76729	17.8361	26.8832	0.167467	11.0439	5.73598	6.78269	2.45044	1.45951	70	10000	1905.7	85
43	1080_Post	Post	P	N	GIShigh	NR	PD	1.08113	10.1377	6.48524	18.4818	19.6285	0.0744938	25.9004	5.13451	5.27447	0.62079	7.18097	67	175.2	328.5	64
44	1080_Post	Post	P	N	GIShigh	R	PD	0.0164908	0.0164908	0.0164908	5.45844	92.3978	0	0.263852	0	1.0719	0	0.758575	67	175.2	328.5	64
45	1081_Post	Post	P	P	GIShigh	NR	SD	0.904931	4.67718	11.8831	18.1409	30.2118	0.0290251	4.62141	0.535063	10.4719	0.613721	17.9109	50	10000	8376.5	76
46	1081_Post	Post	P	P	GIShigh	R	SD	19.2363	11.2277	16.8773	1.57845	3.99237	0.0224249	3.5236	1.13827	2.95516	0.523393	38.925	50	10000	8376.5	76
47	1082_Post	Post	P	P	GIShigh	R	PR	0.846206	8.55639	9.39016	10.404	42.525	0.0832707	5.246	4.93944	1.09808	0.613387	16.2981	58	10000	93.4	58
48	1082_Pre	Pre	P	P	GIShigh	Pre_treatment_sample	PR	0.131177	2.44404	2.25537	27.7712	37.0377	0.26887	18.7425	4.16099	6.63222	0.362548	0.19334	58	10000	93.4	58
49	1083_Post	Post	P	N	GIShigh	R	PR	0.171187	1.55162	4.14525	2.28522	88.8318	0.483511	0.495959	0.00940911	0.504152	0.17301	1.34886	59	828.7	222.91	93
50	1083_Pre	Pre	P	N	GIShigh	Pre_treatment_sample	PR	0.756832	15.3169	28.7681	7.78246	25.8061	0.00776691	13.8118	3.21317	1.51677	1.88124	1.13883	59	828.7	222.91	93
51	1085_Post	Post	P	P	GIShigh	R	PR	0.0733945	0.823374	1.7574	20.8546	68.6362	0.751983	3.52515	0.0421427	2.04382	0.136466	1.35546	56	1160.1	30.5	79
52	17001_Post	Post	P	P	GIShigh	NR	PR	0.953418	6.8094	5.05707	13.5338	19.9025	0	33.4516	1.92434	8.56291	0.280229	9.52477	47	10966.6	146.3	74
53	17001_Pre	Pre	P	P	GIShigh	Pre_treatment_sample	PR	0.155446	3.77861	1.92965	13.1475	25.394	0.0663652	22.8414	25.3534	4.40981	0.381359	2.54245	47	10966.6	146.3	74
54	17004_Post	Post	P	P	GIShigh	R	NA	0.0762747	0.97021	1.2048	8.9356	77.3395	0.451747	2.12468	0.365383	1.85327	0.0252938	6.65322	39	11700.9	129.8	69
55	17012_Post	Post	P	N	GIShigh	R	SD	0.0242014	2.39998	4.17231	3.93885	79.1254	0.689533	5.52258	1.24405	1.01978	0.0639262	1.79937	50	1269.1	28.9	48
56	17015_Post	Post	P	N	GIShigh	R	NA	0.578168	4.69463	3.22543	18.2748	54.4512	1.3005	6.32264	3.28995	2.04291	0.422805	5.3969	63	423.3	16.3	54
57	17015_Pre	Pre	P	N	GIShigh	Pre_treatment_sample	NA	0.0840395	0.519469	0.114679	21.1154	65.157	0.526998	9.00571	1.55928	1.47437	0.122207	0.320751	63	423.3	16.3	54
58	18002_Post	Post	P	P	GISlow	NR	PR	0.356914	7.3397	5.21912	9.04461	57.3906	0.693224	8.81479	3.52237	3.73967	0.219517	3.65949	50	2005	77.2	39
59	18004_Pre	Pre	P	N	GIShigh	Pre_treatment_sample	PD	0.795677	16.9736	18.0986	15.9262	27.6888	0.220499	10.0005	0.562113	3.94966	1.67347	4.1109	55	2577	109	74
60	18005_Post	Post	P	N	GIShigh	NR	SD	0.0596274	6.22346	6.66044	10.7049	44.0136	0.0326706	20.1932	1.80488	4.10469	0.129073	6.07337	53	1625	50	56
61	18005_Pre	Pre	P	N	GIShigh	Pre_treatment_sample	SD	0.575696	8.0909	4.62759	20.8951	26.31	0.0853685	30.6001	2.08353	3.69395	0.797901	2.2398	53	1625	93.5	56
62	2001_Pre	Pre	P	N	GIShigh	Pre_treatment_sample	PR	12.7765	12.2579	11.9109	14.0788	9.36956	0.10499	21.8039	1.38206	5.39464	1.16323	9.75755	59	2037.2	418.1	72
63	2009_Post	Post	P	N	GIShigh	NR	PR	0.133192	2.78419	6.02347	15.0366	44.7449	0.0996962	24.3758	1.87588	3.77553	0.252835	0.897963	53	3867.8	197.3	63
64	2009_Pre	Pre	P	N	GIShigh	Pre_treatment_sample	PR	0.980613	4.15586	8.44759	12.9604	43.887	0.0906389	18.5911	5.09587	3.77663	0.480146	1.5342	53	3867.8	197.3	63

## Sheet: Figure 2
Figure 2B and 2C
	ID_Treatment	Treatment	HRD	BRCA	GIS_group	Pathological_Response_1	RECIST_Response_2	B cells	CD4+ T cells	CD8+ T cells	Endothelial cells	Fibroblasts	Lymphatic cells	MoMac	Neutrophil	Other T cells	Plasma cells	Epi_CD44+	Epi_CD44+_VIM+	Epi_E_Cad+	Epi_HIF1a+	Epi_IDO1+	Epi_IFNG+	Epi_iNOS+	Epi_KI67+	Epi_other	Epi_PDL1+	B_CD20+	B_CD20+_CD21+	B_KI67+	CD4T_CD44+	CD4T_CD45RO+	CD4T_FOXP3+_PD1+	CD4T_FOXP3+_PD1neg	CD4T_HIF1a+	CD4T_IFNG+	CD4T_KI67+_FOXP3neg	CD4T_other	CD4T_PD1+	CD4T_PD1+_TOX+	CD4T_TCF1+_CD45RO+	CD4T_TCF1+_CD45ROneg	CD8T_CD44+	CD8T_CD45RO+_PD1+	CD8T_GZB+	CD8T_HIF1a+	CD8T_IFNG+	CD8T_KI67+_TOXneg	CD8T_other
1	10005_Pre	Pre	P	P	GISlow	Pre_treatment_sample	NA	12.5553	11.8479	10.2034	8.41733	22.1751	0.318302	16.2688	3.34218	0.689655	14.1821	0.397797	11.4443	15.8507	0.795594	0.642595	0.520196	1.00979	40.0245	28.4884	0.826193	9.37835	1.82208	1.48267	0.285816	0.339407	1.39335	1.01822	0.107181	0.428725	1.10754	3.21543	0.428725	0.875313	0.160772	2.60807	0.35727	0.35727	1.16113	0.232226	0.500179	1.44695	1.94712
2	10010_Post	Post	P	P	GIShigh	NR	PR	3.80444	7.86532	14.9084	4.12726	13.9516	0.0582108	14.9953	2.53092	0.381312	37.3772	15.763	10.1384	6.50276	7.73852	31.6022	15.7624	0.232243	5.04043	3.46282	3.75723	1.68388	0.989451	1.15046	0.528166	0.66618	0.904088	0.571934	0.433395	1.24784	0.262958	0.916067	0.396033	0.875863	0.796497	0.297882	0.423075	1.44616	0.54565	0.562865	3.71968	0.740354	1.26427
3	10011_Post	Post	P	P	GISlow	R	PR	0.609756	14.1353	14.9852	6.48559	23.4664	0.166297	34.5713	1.07169	0.609756	3.89874	0	33.3333	0	4.34783	0	0	0	11.5942	33.3333	17.3913	0.372439	0.148976	0.0931099	1.13594	2.94227	0.726257	0.540037	0.651769	0.782123	0.316574	4.37616	0.651769	1.04283	0.819367	0.260708	0.446927	1.75047	1.34078	0.391061	0.502793	0.204842	4.18994
4	10011_Pre	Pre	P	P	GISlow	Pre_treatment_sample	PR	3.08446	7.78322	6.11127	3.57452	27.3854	0.0576535	32.776	7.17786	0.0576535	11.9919	0.224551	64.259	0.0374251	0.711078	0.224551	3.14371	0.598802	7.22305	22.5674	1.01048	2.77056	0.1443	0.17316	0	0.923521	1.21212	0.692641	0.20202	1.64502	0.37518	1.41414	0.4329	0.0577201	0.34632	0.49062	0.02886	0.519481	0.31746	0.1443	0.836941	0.0865801	1.47186
5	1006_Post	Post	P	P	GISlow	R	PR	0.808624	7.9078	7.56512	7.24896	38.3159	0.0658043	21.4172	2.63414	0.328871	13.7075	0	32.4971	29.3027	7.1887	0.82086	1.16688	1.02048	1.24249	25.3707	1.39009	0.582767	0.133114	0.097371	0.424119	1.51409	0.787444	0.639688	0.0479609	0.436734	0.0661262	2.02569	0.145095	0.73452	0.25045	0.879027	0.27891	0.0506223	0.168583	0.188198	0.420993	0.0544959	3.55093
6	1013_Post	Post	P	P	GIShigh	R	PR	7.9139	7.53908	12.0837	20.9892	32.1764	0.0705503	12.1144	1.51557	0.601719	4.99541	0.154482	12.9755	2.26054	0.571484	0.586634	0.553664	0.528269	9.52614	69.8606	2.98272	7.55687	0.22022	0.181367	0.134636	0.407495	0.610428	0.4417	0.114728	0.162597	0.157291	2.69063	0.0738664	1.11793	0.227455	1.44982	0.176665	0.0340334	0.0767027	0.101159	0.617469	0.127339	2.79966
7	1016_Post	Post	P	P	GISlow	R	SD	0.0710985	0.177746	0.426591	3.91042	93.0857	0.568788	0.533239	1.1909	0	0.0355492	0	100	0	0	0	0	0	0	0	0	0.0178763	0.0536289	0	0	0.0178763	0	0	0	0	0	0.14301	0	0	0.0178763	0	0	0.0178763	0.0178763	0	0	0	0.33965
8	1016_Pre	Pre	P	P	GISlow	Pre_treatment_sample	SD	0.901451	13.9655	6.52277	9.85617	41.2338	0.154378	20.3623	4.74118	0.370949	1.89156	1.81312	14.1635	50.4534	0.95507	5.24795	4.2575	1.44058	7.65095	13.2959	0.721959	0.473929	0.292408	0.140388	0.300436	1.77922	2.01754	2.72497	0.0366576	0.449963	1.13141	4.22347	0.909119	0.0365211	0.219365	0.215295	0.0335567	0.366654	0.790165	0.0510234	0.0774465	0.765272	2.95564
9	1024_Post	Post	P	N	GIShigh	NR	PD	0.604953	10.2348	13.067	15.1153	31.259	0.333045	21.2551	3.47351	0.600318	4.05698	0.504019	18.49	8.92634	0.87772	0.651033	0.267803	0.545799	10.6289	55.5768	3.53158	0.355508	0.138272	0.11745	1.11786	0.311692	1.36744	0.382232	0.166429	0.137425	1.70911	0.523455	1.19265	1.34702	1.32609	0.771122	0.468065	1.22453	0.719115	0.351445	0.275015	1.85735	1.01491
10	1024_Post	Post	P	N	GIShigh	R	PD	2.46305	1.33005	0.591133	36.9951	32.5616	0	5.76355	18.0296	0.0492611	2.21675	0	24	0	0	0	0	0	0	76	0	2.46427	0	0	0	0	0	0.0985707	0.0492854	0	0	1.18285	0	0	0	0	0	0	0	0	0	0	0.591424
11	1025_Pre	Pre	P	P	GIShigh	Pre_treatment_sample	PR	2.57183	10.672	9.79911	8.56408	17.0493	0.0665312	26.2883	6.33321	0.638836	18.0168	4.69273	9.15099	3.30777	1.15689	71.1959	1.01716	1.54696	3.03968	3.07033	1.82161	0.59004	0.412969	1.58887	0.433692	0.840973	1.55328	0.74475	0.0986662	0.639798	1.0347	1.85062	0.50217	1.94304	0.27158	0.837424	0.271378	0.317726	0.274929	0.194741	1.52941	1.03001	1.63502
12	1026_Pre	Pre	P	P	GIShigh	Pre_treatment_sample	PR	11.4053	9.99415	8.43754	17.5452	23.9277	0.177692	20.5101	2.83033	1.88156	3.29045	0.314615	25.4304	15.112	0.372926	1.66251	0.424503	9.16316	7.211	38.3873	1.9216	10.7788	0.461296	0.514677	0.367569	0.79294	0.698607	0.373265	0.0881538	0.33689	0.419659	3.1214	0.394932	0.912971	0.210531	2.51795	0.250854	0.267044	0.837897	0.160598	0.123892	0.630979	2.44486
13	1031_Post	Post	P	N	GIShigh	NR	PR	1.15289	3.224	1.68264	7.21685	42.2428	0.632884	32.1673	8.08939	0.1001	3.49113	0.662517	8.34573	0.809893	1.01212	0.0145688	73.2093	2.16351	3.53686	8.8623	1.38316	1.03329	0.0448185	0.0772003	0.0913837	0.0738271	0.644024	0.367151	0.191023	0.363414	0.203157	0.951984	0.0784021	0.157303	0.00532708	0.114656	0.0153955	0.100503	0.240038	0.138504	0.132425	0.0600069	0.642801
14	1034_Post	Post	P	N	GIShigh	NR	PR	0.817166	7.0076	6.4677	10.4317	41.066	0.148408	15.3098	2.22041	0.409459	16.1218	7.81812	13.8291	0.131001	0.255944	0.327268	12.1613	0.426194	13.7303	48.2611	3.05977	0.443659	0.0977795	0.280386	0.151974	0.209897	1.05693	1.60314	0.0665143	0.327957	0.660533	1.73051	0.264809	0.523259	0.0074612	0.439824	0.0439076	0.0499567	0.457004	0.0806922	0.928245	0.192119	2.53072
15	1036_Pre	Pre	P	N	GIShigh	Pre_treatment_sample	PR	2.11848	9.14012	13.1851	12.8039	9.92555	0	32.4545	12.1977	0.468155	7.70658	1.86773	21.9434	15.8289	0.506837	5.07174	11.2278	1.30149	7.76601	12.6702	21.8159	0.232103	0.170416	1.72573	0.399279	0.134173	2.75918	0.369515	0.136333	0.571855	0.900725	1.53286	0.509088	1.54615	0.170416	0.166096	0.397119	1.19075	0.499286	0.168256	0.1991	1.31413	0.532372
16	1039_Post	Post	P	N	GIShigh	NR	PR	0.277251	3.24673	3.25961	13.0501	55.6428	0.418208	15.8285	1.1127	0.228241	6.93583	1.4589	5.918	16.3988	2.51106	0.319024	25.0603	2.43163	31.6133	13.3948	0.894265	0.082274	0.147782	0.0485538	0.313013	0.203561	0.779146	0.439156	0.0348761	0.140247	0.157023	0.519175	0.0559286	0.208199	0.0755337	0.338897	0.201424	0.286435	0.457953	0.0668218	0.178433	0.203205	0.855328
17	1041_Post	Post	P	P	GISlow	NR	PR	1.148	2.77837	6.23546	8.10765	40.6251	0.00390747	33.0387	1.76624	0.250314	6.0462	5.43832	10.4024	0.0298644	3.44828	45.34	19.3668	5.37854	0.307099	6.72792	3.5608	0.35641	0.755137	0.0408204	0.171657	0.32169	0.362696	0.498199	0.0719386	0.0699188	0.120431	0.939359	0.0720656	0.114838	0.0117684	0.0311284	0.147799	0.264675	1.34995	0.242954	0.0663659	0.315057	3.17895
18	1041_Post	Post	P	P	GISlow	R	PR	0.047171	1.36252	0.902422	20.7848	72.289	1.14328	2.3711	0.482712	0.162857	0.454107	11.8882	15.394	21.4423	0.167789	1.10685	1.21698	28.4644	0.768889	18.9036	0.647054	0.0272763	0.0177845	0.00284188	0.0264808	0.0429935	0.0225304	0.0379212	0.00613196	0.0739804	0.0116525	0.719052	0.0326053	0.202892	0.0162143	0.178088	0.0272065	0.0709537	0.0827974	0.00535733	0.0110411	0.0346725	0.264117
19	1045_Pre	Pre	P	P	GIShigh	Pre_treatment_sample	PR	0.89562	9.8375	7.46304	13.4719	35.5071	0.0245098	27.1306	2.44069	0.69791	2.53111	0.420111	36.3017	17.5243	1.33193	6.18112	0	13.4938	0.561692	23.8021	0.383255	0.69078	0.196601	0.0165057	0.176705	1.26247	1.07991	0.519968	0.0165057	0.21081	0.213107	3.19205	0.647464	1.44966	0.294175	0.86111	0.0336904	0.330423	0.612269	0.0733328	0.169131	0.306601	2.49369
20	1046_Post	Post	P	P	GIShigh	R	PR	0.190787	6.19324	5.46955	12.5139	59.7831	0.0318979	12.17	1.42418	0.29039	1.93294	1.73283	24.1201	0.70922	29.6569	4.4514	1.8106	1.03763	1.36603	27.6768	7.43846	0.163823	0.0160256	0.011554	0.247929	1.62005	0.182459	0.196245	0.150029	0.0624475	0.0233139	2.54941	0.17214	0.309421	0.199687	0.499375	0.094293	0.0579759	0.213926	0.10299	0.0565676	0.00587993	2.32229
21	1047_Post	Post	P	N	GIShigh	NR	SD	0.419349	1.64372	0.444909	19.6519	42.7984	0.105876	12.9792	20.8179	0.0726426	1.06613	0.284869	1.221	0.562747	0.7643	0.00943752	1.35898	4.12525	4.49979	23.8743	63.2994	0.213909	0.0547634	0.151911	0.067485	0.0586278	0.0808112	0.126113	0.051643	0.0518647	0.0708968	0.878697	0.0485832	0	0.015842	0.19415	0	0	0.0197979	0	0.0399787	0.0973275	0.178391
22	1047_Pre	Pre	P	N	GIShigh	Pre_treatment_sample	SD	2.26585	7.75893	4.15826	7.2435	38.204	0.500609	4.90541	15.9396	0.530359	18.4935	84.1121	5.79863	0.15376	0.293378	1.28921	2.28584	0.671966	1.5107	0.953534	2.93093	0.164316	0.226137	1.9015	0.467945	0.290169	2.36947	0.484046	0.129077	0.792395	0.674478	0.370646	0.10942	0.567312	1.15327	0.443324	0.179804	0.141709	0.275516	0.150233	0.801615	0.579589	0.58686
23	1048_Pre	Pre	P	P	GISlow	Pre_treatment_sample	NA	0.243476	2.4124	3.34956	18.6559	57.7678	0.178106	14.1955	2.34201	0.628833	0.226472	32.6388	6.01612	21.9919	0.359158	0.183329	3.2085	1.23997	7.69042	14.9719	11.6999	0.248134	0	0	0.0503677	0.150021	0.0968361	0.334632	0.0216394	0.0908264	0.0909206	1.25294	0.105282	0.123592	0.00938791	0.111862	0.0749187	0.0846789	0.696926	0.0636984	0.0281637	0.329987	1.20953
24	1062_Post	Post	P	N	GIShigh	NR	PD	0.323605	2.59879	2.56474	16.7543	34.2244	0.166114	13.4107	29.0117	0.22871	0.716893	0.193226	9.15897	6.8174	7.31238	0.381724	2.57057	2.10906	10.1991	60.098	1.15957	0.193999	0.0322014	0.099009	0.155508	0.131747	0.463515	0.421434	0.0506926	0.0807425	0.130389	0.607678	0.0616518	0.0641866	0.0631246	0.381964	0.194633	0.0361108	0.326527	0.0601261	0.0455081	0.184444	0.933363
25	1062_Pre	Pre	P	N	GIShigh	Pre_treatment_sample	PD	0.38269	6.99792	7.47945	21.0758	21.0271	0	32.4016	9.06288	0.260472	1.31208	0.797214	4.95832	11.5217	0.751662	0.133942	4.84883	1.09749	37.1814	34.6255	4.08392	0.158268	0.0165235	0.209015	0.562724	0.271909	1.35019	0.761625	0.150173	0.127654	0.534448	1.21063	0.638618	0.325124	0.237116	0.848614	0.297056	0.289034	1.05238	0.344495	0.0595539	0.707485	1.46374
26	1063_Pre	Pre	P	P	GIShigh	Pre_treatment_sample	NA	2.06915	5.72863	6.32058	20.2791	47.523	0.554589	10.4232	4.7301	0.399762	1.97185	2.55579	12.7103	1.02792	1.01386	2.62526	0.990176	0.653999	35.7051	41.3085	1.40909	1.98501	0.0285197	0.0768906	0.738841	0.406568	0.430142	0.335026	0.0495439	0.11221	0.414744	1.37511	0.208704	0.437882	0.223784	1.05462	0.615155	0.214505	0.662929	0.131421	0.133576	0.513078	1.64233
27	1067_Post	Post	P	P	GIShigh	NR	PR	0.370884	4.74008	9.4506	17.19	49.8325	0.807992	9.47217	0.665798	0.350777	7.11918	0.0557069	20.3286	5.19848	1.23109	0.0247586	16.2924	0.474117	37.9835	17.8226	0.588787	0.166051	0.0919756	0.118252	0.171125	0.787283	0.176774	0.295783	0.0408855	0.10348	0.10175	1.95903	0.158343	0.372188	0.241115	0.395965	0.209973	1.53251	1.8911	0.0691871	0.305151	0.136257	3.82554
28	1067_Post	Post	P	P	GIShigh	R	PR	0.245877	1.04316	1.8038	17.1531	71.82	3.22565	3.12427	0.511217	0.164763	0.908225	0	50	0	0	0	8.33333	5.55556	5.55556	25	5.55556	0.252967	0	0	0.0451574	0.176045	0.0166513	0.031478	0.0165714	0	0	0.45828	0.0313981	0.0810934	0.0413296	0.180192	0.0433329	0.163381	0.288179	0	0	0.00654108	0.944906
29	1067_Pre	Pre	P	P	GIShigh	Pre_treatment_sample	PR	0.169444	0.514617	0.873634	36.0142	52.9439	0	6.74081	1.84248	0.772138	0.12876	0.0745146	1.67246	8.87621	0.36474	0.0174002	13.0634	0.608343	66.0218	6.74164	2.55948	0	0	0.170488	0	0	0	0	0	0	0.383509	0.0958773	0	0	0	0.0408497	0	0	0	0.0479386	0	0.561086	0.0958773
30	1068_Post	Post	P	P	GIShigh	R	SD	2.53146	11.2886	13.4795	7.58404	8.55197	0.0352917	46.5252	1.37066	0.593141	8.04016	1.25398	31.4725	14.7524	0.366953	30.7237	0.330033	2.70169	1.81057	12.9343	3.65391	2.31569	0.140699	0.0963758	1.69444	0.393043	0.518627	0.701773	0.143313	0.502537	0.219168	3.05118	0.820666	1.74421	0.266694	1.30634	0.83196	0.204684	0.984038	0.315301	0.631401	0.22436	3.0051
31	1068_Pre	Pre	P	P	GIShigh	Pre_treatment_sample	SD	1.90173	10.9784	6.87901	13.1526	0.551741	0	21.4509	39.9714	3.23199	1.88223	5.87153	37.5569	2.92025	2.22016	5.37393	4.47914	1.93429	18.0629	18.7708	2.81	0.909228	0.160668	0.892423	1.01023	0.0813962	0.964832	0.252596	1.09255	0.454987	2.81424	0.606795	0.888138	1.05175	0.905734	1.19668	0.18067	0.926196	0.330371	1.38674	0.0456449	1.80968	0.204339
32	1069_Post	Post	P	N	GIShigh	R	NA	0.282076	6.11968	6.06919	5.94591	43.5343	0.269536	26.9354	9.78971	0.269408	0.784742	0.344037	12.8618	0.344037	6.72993	0.125	2.8348	0.364679	0.927752	51.1449	24.3231	0.243301	0	0.040234	0.548611	0.997277	0.270732	0.568215	0.197528	0.131591	0.23924	2.52141	0.0649802	0.158393	0.0834049	0.370275	0.268111	0.252003	0.844956	0.210963	0.0619698	0.104442	3.13737
33	1069_Pre	Pre	P	N	GIShigh	Pre_treatment_sample	NA	0.0470109	0.735919	0.525538	20.9414	46.6972	0	29.5987	1.28838	0.0866286	0.0792354	0.24994	12.8197	5.96136	0.616883	0.0970345	6.26245	5.56096	13.3448	53.2372	1.84958	0.023912	0.0231481	0	0.0165098	0.103228	0.039658	0.039658	0.0231481	0.0231481	0.047824	0.102464	0.15769	0.136248	0.0470602	0	0	0.0404218	0.0941203	0	0	0.0867181	0.128845
34	1071_Post	Post	P	N	GIShigh	NR	PR	0.901882	4.38878	10.8911	23.4755	34.2226	0.241546	14.1125	2.05946	0.381045	9.32559	5.73362	9.23077	20.6197	1.49573	1.63818	2.67094	3.15527	17.8989	31.567	5.99003	0.443011	0.225225	0.238124	0.30303	0.448881	0.363636	0.359337	0.15875	0.200587	0.238124	1.18359	0.321799	0.45318	0.121212	0.256893	0.0375375	0.861794	2.05713	0.219356	0.229525	0.383975	5.41517
35	1071_Post	Post	P	N	GIShigh	R	PR	0.584594	4.35007	6.36176	16.403	16.5234	0	44.4807	2.2696	0.206327	8.8205	0	5.44	0	1.28	0.16	0	0	12	75.36	5.76	0.499655	0.0172295	0.068918	0	0.0516885	0	0.34459	0.0172295	0.034459	0.0172295	3.84218	0	0.0516885	0	0	0.0172295	0	0.292901	0.0172295	0.068918	0.0861475	4.97932
36	1072_Post	Post	P	P	GIShigh	R	SD	0.0492298	1.1972	1.86567	9.61687	80.6666	0.903774	4.39637	0.746284	0.107794	0.4502	0	34.548	0	0.142586	0	5.69814	2.82531	9.23638	37.236	10.3137	0.0395593	0.0100506	0	0.0263435	0.231823	0.0557267	0.0535858	0.0218855	0.0210748	0.0451893	0.538528	0.0826077	0.0158061	0.0316122	0.0838125	0.0210748	0.0475064	0.111092	0.0373303	0.0684932	0.0715329	1.01226
37	1072_Post	Post	P	P	GIShigh	R	SD	0.130208	1.04167	0.520833	16.9922	75.7812	0	3.45052	1.10677	0.0651042	0.911458	0	4.87805	0	0	0	0	8.53659	2.43902	75.6098	8.53659	0.130293	0	0	0	0	0	0.130293	0	0	0	0.912052	0	0	0	0	0	0	0	0	0	0	0.456026
38	1072_Pre	Pre	P	P	GIShigh	Pre_treatment_sample	SD	2.98978	18.8011	17.2949	13.741	23.4144	0.270854	13.7951	2.2023	1.82569	5.66487	1.04083	4.36842	9.15771	1.1155	1.75963	0.884026	0.849264	30.4444	40.1027	10.2775	2.25328	0.336193	0.472201	0.984683	2.28215	1.51112	0.47359	0.277352	0.736904	1.00451	3.17728	0.776332	1.20731	3.80179	3.00931	0.292998	1.93291	0.815783	0.403671	0.65514	1.26948	3.71342
39	1075_Post	Post	P	P	GIShigh	NR	PR	0.124834	4.47513	5.46269	9.16445	46.7829	0.135975	30.2534	1.64135	0.34929	1.60998	0.560839	31.1378	23.2643	1.13752	4.85306	4.96048	2.44589	16.97	13.6138	1.05619	0.0523932	0.0729076	0	0.556422	0.291255	0.255454	0.203413	0.0520403	0.0892655	0.0261966	0.985185	0.832746	0.592844	0.380407	0.230555	0.221081	0.272523	0.408608	0.133711	0	0.107867	1.29967
40	1075_Pre	Pre	P	P	GIShigh	Pre_treatment_sample	PR	0.187202	1.36298	3.04453	15.8866	36.522	0.240529	17.2685	24.7341	0.387043	0.366529	0.518256	8.40593	30.9262	0.825494	0.925797	5.61555	2.03945	18.3328	25.3866	7.02385	0.143694	0.044405	0	0.0701569	0.0269107	0.032145	0.1778	0.0269107	0.0491131	0.223267	0.458427	0.129845	0.16199	0	0.0222025	0.0420875	0.0760238	0.461977	0.0992891	0.0269107	0.322822	1.00251
41	1077_Post	Post	P	N	GIShigh	NR	PR	1.60205	31.2853	7.40765	8.28532	11.2364	0.518676	30.9372	6.51451	0.691382	1.52152	1.47806	10.8111	20.0745	1.55154	0.20641	21.4151	0.81869	27.6428	14.5976	1.40418	0.998425	0.0793477	0.543562	4.42424	0.705432	4.24847	1.20359	3.77775	1.05286	2.15172	1.34857	3.52621	1.92167	4.7663	2.54916	0.696571	0.433303	0.290096	0.774849	0.150803	0.410801	0.605726
42	1077_Pre	Pre	P	N	GIShigh	Pre_treatment_sample	PR	0.461511	21.4119	5.76729	17.8361	26.8832	0.167467	16.7799	6.78269	2.45044	1.45951	0.894083	4.38424	24.6357	1.62909	0.0951905	16.1327	1.77526	18.8278	23.6037	8.02219	0.164661	0.0706499	0.241308	1.2955	0.800117	2.59448	0.493235	3.04212	1.97922	4.01347	1.087	1.88682	1.16987	3.62653	0.127109	0.116832	0.985588	0.263979	0.562301	0.116159	1.10655	0.376849
43	1080_Post	Post	P	N	GIShigh	NR	PD	1.08113	10.1377	6.48524	18.4818	19.6285	0.0744938	31.0349	5.27447	0.62079	7.18097	1.2443	7.02302	12.151	0.327027	0.172559	29.4814	0.450104	27.2513	17.3635	4.53583	0.372462	0.219087	0.496302	1.48306	0.712175	1.38267	0.745773	0.314276	0.384061	0.757913	1.89978	0.292534	0.958801	0.461578	0.828401	0.329435	0.34628	0.540458	0.281925	0.371746	0.593356	1.8739
44	1080_Post	Post	P	N	GIShigh	R	PD	0.0164908	0.0164908	0.0164908	5.45844	92.3978	0	0.263852	1.0719	0	0.758575	0	9.61538	1.92308	11.5385	0	9.61538	5.76923	0	48.0769	13.4615	0	0	0.0164908	0	0	0	0.0164908	0	0	0	0	0	0	0	0	0	0	0	0	0	0	0.0164908
45	1081_Post	Post	P	P	GIShigh	NR	SD	0.904931	4.67718	11.8831	18.1409	30.2118	0.0290251	5.15647	10.4719	0.613721	17.9109	1.19037	11.4821	13.0783	0.998384	1.42314	2.52507	3.75866	4.46572	60.3507	0.727516	0.387325	0.128675	0.395402	0.194132	0.174556	0.686237	0.527637	0.0723605	0.206755	0.181991	1.7434	0.0662424	0.626889	0.0645595	0.16947	0.188734	0.450844	2.1043	0.301378	1.16328	0.410454	3.25958
46	1081_Post	Post	P	P	GIShigh	R	SD	19.2363	11.2277	16.8773	1.57845	3.99237	0.0224249	4.66187	2.95516	0.523393	38.925	1.24142	13.8919	0.434966	0.562843	6.49836	17.8792	3.5581	1.7912	17.0879	37.0541	15.5276	1.68694	2.13701	0.291377	1.31807	0.592585	0.157154	0.103282	1.77457	0.320197	0.743849	0.224579	1.03265	4.31793	0.422223	0.12736	1.38288	0.0524423	0.127187	5.76006	0.435604	0.486444
47	1082_Post	Post	P	P	GIShigh	R	PR	0.846206	8.55639	9.39016	10.404	42.525	0.0832707	10.1854	1.09808	0.613387	16.2981	0.0908699	23.4649	25.5587	0.82121	0.18174	19.6372	0.0437445	1.80387	28.1688	0.228865	0.515178	0.114756	0.222634	0.409233	0.505914	0.79448	0.729628	0.0219394	0.339209	0.202627	3.386	0.0139821	0.708768	0.248552	1.25663	0.288452	0.22252	1.13539	0.00699105	0.725422	0.180688	3.65144
48	1082_Pre	Pre	P	P	GIShigh	Pre_treatment_sample	PR	0.131177	2.44404	2.25537	27.7712	37.0377	0.26887	22.9034	6.63222	0.362548	0.19334	0.325745	4.84395	43.2678	1.84692	0.051279	18.9331	1.4225	16.3801	12.0701	0.858377	0.0210615	0.0169033	0.0945194	0.0759296	0.167427	0.268553	0.120898	0.140492	0.327265	0.202598	0.545693	0.255476	0.0834094	0.109185	0.165666	0.18788	0.186199	0.235876	0.151023	0.162661	0.489477	0.443234
49	1083_Post	Post	P	N	GIShigh	R	PR	0.171187	1.55162	4.14525	2.28522	88.8318	0.483511	0.505368	0.504152	0.17301	1.34886	0	45.8333	0	0	0	0	0	0	54.1667	0	0.029036	0.143283	0	0	0.424808	0.029036	0	0	0.270792	0.0965759	0.123083	0.058072	0.0669076	0.49298	0	0	0.521383	0.0757432	0.0094679	0.0959436	0.144548	1.03518
50	1083_Pre	Pre	P	N	GIShigh	Pre_treatment_sample	PR	0.756832	15.3169	28.7681	7.78246	25.8061	0.00776691	17.0249	1.51677	1.88124	1.13883	49.8621	9.44956	0.135934	8.01578	1.00804	1.74569	1.38546	6.41975	20.1599	1.81775	0.674932	0.042978	0.0551147	0.764979	2.99254	1.58591	1.2868	0.402776	0.472642	0.438391	4.57321	0.421047	0.533104	0.736146	1.41527	1.18443	0.70965	2.59627	1.01854	0.495777	1.10383	11.1053
51	1085_Post	Post	P	P	GIShigh	R	PR	0.0733945	0.823374	1.7574	20.8546	68.6362	0.751983	3.56729	2.04382	0.136466	1.35546	0	0	0	2.77778	0	0	44.2308	2.77778	28.6325	21.5812	0	0.0736068	0	0.020982	0.228052	0	0.010661	0	0.010661	0	0.502518	0.020982	0	0	0.0419639	0	0.217391	0.673496	0.0419639	0.010661	0.217391	0.397948
52	17001_Post	Post	P	P	GIShigh	NR	PR	0.953418	6.8094	5.05707	13.5338	19.9025	0	35.3759	8.56291	0.280229	9.52477	0.0441859	1.29957	0.346372	5.41436	0.785019	4.04133	0.939532	3.63511	58.2171	25.2774	0.101418	0.111477	0.74276	0.0195771	0.541147	2.75895	0.760814	0.500405	0.375786	0.487776	0.633304	0.379426	0.194814	0.093396	0.0818412	0	1.34902	0.780407	0.476905	0.0507091	1.33489	0.317013
53	17001_Pre	Pre	P	P	GIShigh	Pre_treatment_sample	PR	0.155446	3.77861	1.92965	13.1475	25.394	0.0663652	48.1948	4.40981	0.381359	2.54245	0.579009	7.03816	7.26933	2.52127	0.116998	1.04903	2.68862	41.2592	20.223	17.2553	0.0272367	0.034972	0.0940726	0.0533937	0.600153	1.68514	0.197752	0.169392	0.139952	0.230917	0.0940726	0.173597	0.325187	0.126574	0	0.0559284	0.348612	0.131027	0.0645223	0.0372856	0.22768	0.382614
54	17004_Post	Post	P	P	GIShigh	R	NA	0.102749	1.56691	1.43848	3.82738	74.7239	0.231184	2.44028	3.13383	0.0256871	12.5096	0	27.6923	0	1.53846	0	0	0.769231	0	43.0769	26.9231	0.0257533	0.0515066	0.0257533	0	0.0257533	0.0515066	0	0	0.849858	0.0515066	0.360546	0.103013	0	0.0772599	0.0515066	0.0257533	0.257533	0.257533	0.128766	0.360546	0.0772599	0.180273
55	17012_Post	Post	P	N	GIShigh	R	SD	0.0242014	2.39998	4.17231	3.93885	79.1254	0.689533	6.76663	1.01978	0.0639262	1.79937	7.5	61.5	0.5	2	12	0	2.5	1	12.5	0.5	0.0121951	0.0121951	0	0.1201	0.349957	0.146341	0.39714	0.0243902	0.00344804	0.181076	0.868794	0.0556766	0.0731707	0.0278383	0.170732	0.0644236	0.114801	0.773084	0.0731707	0.0365854	0.200167	2.08224
56	17015_Post	Post	P	N	GIShigh	R	NA	0.578168	4.69463	3.22543	18.2748	54.4512	1.3005	9.61259	2.04291	0.422805	5.3969	0.145773	21.9068	5.79244	1.22539	0.0674764	2.90689	34.3132	8.50202	23.4232	1.71681	0.211054	0.286629	0.0865218	0.300484	0.797035	0.355257	0.211498	0.0509761	0.108657	0.153817	1.74122	0.0789283	0.123643	0.256213	0.564533	0.095247	0.105305	0.301171	0.0538844	0.124976	0.121623	1.1512
57	17015_Pre	Pre	P	N	GIShigh	Pre_treatment_sample	NA	0.0840395	0.519469	0.114679	21.1154	65.157	0.526998	10.565	1.47437	0.122207	0.320751	0.0588813	3.81559	0.689594	2.9823	0	8.50536	1.76012	26.3911	38.0535	17.7436	0.0384911	0.0460829	0	0	0.115473	0.0230415	0.0460829	0	0.0769823	0.0615326	0.107616	0.0460829	0	0.0230415	0.0230415	0	0.0460829	0.0230415	0	0	0	0.0230415
58	18002_Post	Post	P	P	GISlow	NR	PR	0.356914	7.3397	5.21912	9.04461	57.3906	0.693224	12.3372	3.73967	0.219517	3.65949	0.292265	17.3076	13.3401	4.99614	0.0794552	10.5047	0.467287	6.82257	38.5871	7.60277	0.171212	0.139528	0.0486565	0.29646	0.792982	0.832224	0.256372	0.343895	1.55431	0.286428	1.12823	0.50074	0.125524	0.90216	0.371539	0.192979	0.85206	0.343795	0.25109	0.219615	0.156415	1.19651
59	18004_Pre	Pre	P	N	GIShigh	Pre_treatment_sample	PD	0.795677	16.9736	18.0986	15.9262	27.6888	0.220499	10.5626	3.94966	1.67347	4.1109	14.2508	2.34723	0.772897	0.440417	63.3924	0.235817	0.375899	1.33809	14.6965	2.1499	0.538627	0.0402506	0.230835	0.237659	3.49044	3.66023	1.54046	0.651743	0.237879	1.17169	3.3628	0.633688	0.374738	0.673545	1.26212	0.209796	2.62986	3.52525	1.08344	0.595661	1.14772	4.54162
60	18005_Post	Post	P	N	GIShigh	NR	SD	0.0596274	6.22346	6.66044	10.7049	44.0136	0.0326706	21.9981	4.10469	0.129073	6.07337	0.429758	2.63441	0.0236051	3.05906	0.139652	3.48989	58.475	0.147453	15.475	16.1262	0.0336982	0.0149611	0.0110963	0.396423	0.775021	0.455754	0.416696	0.685678	0.686339	0.0166445	2.12051	0.315763	0	0.0679692	0.295357	0.603701	0.260766	1.44372	0.779225	0.253652	0.0465961	1.21392
61	18005_Pre	Pre	P	N	GIShigh	Pre_treatment_sample	SD	0.575696	8.0909	4.62759	20.8951	26.31	0.0853685	32.6836	3.69395	0.797901	2.2398	0.520676	9.95928	20.2468	0.899284	0.0664002	10.4876	5.19845	19.3088	24.353	8.9597	0.337481	0.081383	0.17118	0.132149	0.549069	1.39571	0.595442	0.127711	1.00939	0.609714	1.12049	0.990697	0.156001	0.662706	0.89059	0.028924	0.251365	0.406341	0.122169	0.173752	0.603999	0.873521
62	2001_Pre	Pre	P	N	GIShigh	Pre_treatment_sample	PR	12.7765	12.2579	11.9109	14.0788	9.36956	0.10499	23.186	5.39464	1.16323	9.75755	2.59517	9.39288	11.2758	0.585774	5.80305	19.0252	1.1272	18.742	26.2452	5.20777	9.71103	1.92465	1.32208	0.722279	1.07507	1.42385	0.726995	0.176194	0.539847	0.930808	3.18351	0.266604	1.15457	0.337758	1.88029	0.607868	0.226209	0.417002	0.276261	0.612568	0.919327	2.57704
63	2009_Post	Post	P	N	GIShigh	NR	PR	0.133192	2.78419	6.02347	15.0366	44.7449	0.0996962	26.2517	3.77553	0.252835	0.897963	0.263777	10.8827	28.2336	0.692857	0.0643733	1.67307	3.28362	18.2714	36.4697	0.164912	0.110602	0.0111807	0.0120744	0.20289	0.153581	0.484718	0.408467	0.0461793	0.0575484	0.167011	0.929885	0.0474038	0.167587	0.0436733	0.0881223	0.262307	0.260756	0.903637	0.239442	0.0729655	0.428932	2.36206
64	2009_Pre	Pre	P	N	GIShigh	Pre_treatment_sample	PR	0.980613	4.15586	8.44759	12.9604	43.887	0.0906389	23.687	3.77663	0.480146	1.5342	0.745922	20.3442	19.1426	1.30071	0.101626	4.19688	7.98859	7.61047	36.4648	2.10408	0.76516	0.0936698	0.127824	0.358059	0.519633	0.787799	0.403103	0.121064	0.0618215	0.162956	0.748786	0.421262	0.198712	0.202894	0.193801	0.324257	0.596877	1.09653	0.376465	0.0865836	0.437961	2.60175
Figure 2E
	Patient_ID	Response2	Macrophage	Monocyte	DC	T_cell	NK_cell	B_cell	Plasma_cell	Fibroblast	Endothelial_cell	Pericyte	Age	GIS	RECIST_change	CA125_pre	CA125_post	CA125_change	sample	batch	Stage	Sample_site	Sample_type	Treatment	Drug	Response	HRD	BRCA	Nira_Clinical_Response_1	Nira_Clinical_Response_2	Nira_Clinical_Response_3	Chemo_Clinical_Response	GIS_group	CRC_RECIST	GCIG_CA125	GCIG_CA125_2
1	1006	PR	0.0319361	0.00721634	0.00568095	0.550745	0.0202672	0.064947	0.0168893	0.213419	0.04729	0.0416091	49	22	-33	579.5	93	-0.839517	P01_P2-1	10x	IIIC	Ovarian	Primary	Post	Niraparib	PR	P	P	PR_SD	PR	PR	NA	GISlow	PR	PR	R
2	1006	Pre_treatment_sample	0.0399902	0.01575	0.00516796	0.635905	0.0241171	0.0189492	0.0191953	0.1874	0.0227636	0.0307617	49	22	-33	579.5	93	-0.839517	P01_P1-1	10x	IIIC	Ovarian	Primary	Pre	Niraparib	PR	P	P	PR_SD	PR	PR	NA	GISlow	PR	PR	R
3	1013	PR	0.00502782	0.0026815	0.000938527	0.0402226	0.00811155	0.0010726	0.00281558	0.68499	0.0699873	0.184152	50	64	-57.1	1741	146.4	-0.91591	P06_P2-1	10x	IIIC	Ovarian	Primary	Post	Niraparib	PR	P	P	PR_SD	PR	PR	NA	GIShigh	PR	PR	R
4	1013	Pre_treatment_sample	0.0998011	0.0160124	0.00954452	0.250281	0.0556603	0.00474688	0.0134677	0.336568	0.085459	0.128459	50	64	-57.1	1741	146.4	-0.91591	P06_M1-1	10x	IIIC	Adnexa	Metastasis	Pre	Niraparib	PR	P	P	PR_SD	PR	PR	NA	GIShigh	PR	PR	R
5	1014	Pre_treatment_sample	0.118085	0.0170213	0.00851064	0.490426	0.062766	0.012766	0.0308511	0.0755319	0.147872	0.0361702	65	62	NA	6608.8	21.4	-0.996762	P07_M1-1	10x	IIIC	Omentum	Metastasis	Pre	Niraparib	PR	P	P	PR_SD	PR	PR	NA	GIShigh	NA	CR	R
6	1016	PR	0.00345332	0.00156157	0.000591918	0.0259448	0.00365928	0	0.000324017	0.54908	0.118503	0.296882	36	29	-23.2	3211.5	223.7	-0.930344	P08_M2-1	10x	IV	Omentum	Metastasis	Post	Niraparib	PR	P	P	PR_SD	SD	SD_PD	NA	GISlow	SD	PR	R
7	1016	Pre_treatment_sample	0.156359	0.0477492	0.0123999	0.353507	0.0188891	0.0418407	0.00578659	0.285019	0.0327441	0.045705	36	29	-23.2	3211.5	223.7	-0.930344	P08_M1-1	10x	IV	Omentum	Metastasis	Pre	Niraparib	PR	P	P	PR_SD	SD	SD_PD	NA	GISlow	SD	PR	R
8	1023	PD	0.535605	0.0282155	0.00488579	0.10993	0.0255283	0.000610724	0.00977159	0.261756	0.0103823	0.0133138	52	43	NA	462.2	1000	1.16357	P22_M2-1	10x	IIIC	Pelvic_cavity	Metastasis	Post	Niraparib	PD	P	N	PD	PD	SD_PD	NA	GIShigh	NA	PD	NR
9	1023	Pre_treatment_sample	0.433431	0.0158929	0.00209118	0.19908	0.0397323	0.00292765	0.0274641	0.223756	0.0246759	0.0309494	52	43	NA	462.2	1000	1.16357	P22_M1-1	10x	IIIC	Peritoneum	Metastasis	Pre	Niraparib	PD	P	N	PD	PD	SD_PD	NA	GIShigh	NA	PD	NR
10	1024	PD	0.361462	0.0576074	0.0521538	0.251477	0.0300967	0.0027957	0.0441564	0.114748	0.031107	0.0543955	57	71	28.6	4142.1	3033.8	-0.26757	P12_M2-1	10x	IV	Pelvic_cavity	Metastasis	Post	Niraparib	PD	P	N	PD	PD	SD_PD	NA	GIShigh	PD	SD	NR
11	1024	Pre_treatment_sample	0.23797	0.0226013	0.0253718	0.443424	0.0444736	0.00277049	0.0371829	0.146253	0.0169146	0.0230388	57	71	28.6	4142.1	3033.8	-0.26757	P12_P1-1	10x	IV	Adnexa	Primary	Pre	Niraparib	PD	P	N	PD	PD	SD_PD	NA	GIShigh	PD	SD	NR
12	1025	PR	0.00672323	0.00224108	0.00192092	0.195294	0.0184088	0.0113655	0.00304146	0.580919	0.109653	0.0704338	49	70	-53.6	2634.5	37.5	-0.985766	P13_M2-1	10x	IIIC	Omentum	Metastasis	Post	Niraparib	PR	P	P	PR_SD	PR	PR	NA	GIShigh	PR	PR	R
13	1025	Pre_treatment_sample	0.23159	0.0154852	0.00688231	0.368204	0.0247763	0.00791466	0.071576	0.245699	0.0134205	0.0144529	49	70	-53.6	2634.5	37.5	-0.985766	P13_M1-1	10x	IIIC	Omentum	Metastasis	Pre	Niraparib	PR	P	P	PR_SD	PR	PR	NA	GIShigh	PR	PR	R
14	1026	PR	0.0177594	0.00726014	0.000781861	0.719312	0.11471	0.0366358	0.0308277	0.0533899	0.00837708	0.0109461	60	51	-43.8	2042.85	83.5	-0.959126	P14_P2-1	10x	IIIC	Ovarian	Primary	Post	Niraparib	PR	P	P	PR_SD	PR	PR	NA	GIShigh	PR	PR	R
15	1026	Pre_treatment_sample	0.056	0.0200889	0.0096	0.111289	0.0161778	0.00284444	0.00248889	0.365511	0.203556	0.212444	60	51	-43.8	2042.85	83.5	-0.959126	P14_P1-1	10x	IIIC	Adnexa	Primary	Pre	Niraparib	PR	P	P	PR_SD	PR	PR	NA	GIShigh	PR	PR	R
16	1028	Pre_treatment_sample	0.0862927	0.0121457	0.0119144	0.634355	0.0609601	0.0121457	0.0556391	0.0703297	0.0210526	0.0351648	57	47	NA	NA	NA	NA	P23_P1-1	10x	IIIC	Adnexa	Primary	Pre	Niraparib	PR	P	N	PR_SD	PR	PR	NA	GIShigh	NA	NA	NA
17	1030	Pre_treatment_sample	0.306527	0.0416574	0.0209401	0.366006	0.0175986	0.016262	0.0073513	0.162397	0.0325239	0.0287369	48	70	NA	4936	6989.9	0.416106	P25_M1-1	10x	IIIC	Omentum	Metastasis	Pre	Niraparib	PR	P	N	PD	PD	SD_PD	PR	GIShigh	NA	SD	NR
18	1032	Pre_treatment_sample	0.196456	0.0254742	0.00456874	0.146892	0.0213208	0.00083068	0.00041534	0.471826	0.0719922	0.0602243	70	63	NA	487.8	2067.1	3.2376	P26_M1-1	10x	IIIC	Omentum	Metastasis	Pre	Niraparib	PD	P	N	PD	PD	SD_PD	PD	GIShigh	NA	PD	NR
19	1034	PR	0.0451958	0.00569133	0.00770003	0.202544	0.00669568	0.00569133	0.0669568	0.510211	0.0364915	0.112822	62	79	-37.3	214.3	11.6	-0.94587	P29_P2-1	10x	IIIC	Ovarian	Primary	Post	Niraparib	PR	P	N	PR_SD	PR	PR	NA	GIShigh	PR	CR	R
20	1034	Pre_treatment_sample	0.333597	0.129798	0.00316581	0.270083	0.0314602	0.0015829	0.0350218	0.138504	0.0243372	0.0324495	62	79	-37.3	214.3	11.6	-0.94587	P29_P1-1	10x	IIIC	Ovarian	Primary	Pre	Niraparib	PR	P	N	PR_SD	PR	PR	NA	GIShigh	PR	CR	R
21	1036	PR	0.0056931	0.00622269	0.00370714	0.645307	0.0162849	0.0468688	0.0700384	0.12975	0.0320402	0.0440884	51	76	-31.3	169.3	8.4	-0.950384	P31_P2-1	10x	IIIC	Ovarian	Primary	Post	Niraparib	PR	P	N	PR_SD	PR	PR	NA	GIShigh	PR	CR	R
22	1036	Pre_treatment_sample	0.330027	0.0809024	0.0120576	0.352198	0.0449242	0.00816803	0.083625	0.075846	0.00680669	0.00544535	51	76	-31.3	169.3	8.4	-0.950384	P31_P1-1	10x	IIIC	Ovarian	Primary	Pre	Niraparib	PR	P	N	PR_SD	PR	PR	NA	GIShigh	PR	CR	R
23	1041	PR	0.0301018	0.134573	0.0243471	0.293493	0.063745	0.0208057	0.00177069	0.250111	0.166888	0.0141656	56	37	-31.9	740.2	595	-0.196163	P32_M2-1	10x	IIIC	Peritoneum	Metastasis	Post	Niraparib	PR	P	P	PR_SD	PR	PR	NA	GISlow	PR	SD	NR
24	1041	Pre_treatment_sample	0.209804	0.0232558	0.0132173	0.43316	0.0247616	0.065752	0.052702	0.0958675	0.0685963	0.0128827	56	37	-31.9	740.2	595	-0.196163	P32_M1-1	10x	IIIC	Peritoneum	Metastasis	Pre	Niraparib	PR	P	P	PR_SD	PR	PR	NA	GISlow	PR	SD	NR
25	2001	PD	0.321855	0.0766758	0.0114784	0.227732	0.0482094	0.00826446	0.018595	0.117539	0.094123	0.075528	60	72	-49.1	2037.2	418.1	-0.794767	P09_P2-1	10x	IV	Ovarian	Primary	Post	Niraparib	PD	P	N	PR_SD	PR	PR	NA	GIShigh	PR	PR	R
26	2001	Pre_treatment_sample	0.321617	0.0379374	0.0130071	0.352121	0.0721586	0.0459895	0.03035	0.0628678	0.0325178	0.0314339	60	72	-49.1	2037.2	418.1	-0.794767	P09_M1-1	10x	IV	Omentum	Metastasis	Pre	Niraparib	PD	P	N	PR_SD	PR	PR	NA	GIShigh	PR	PR	R
27	2002	PD	0.680608	0.0418251	0.0304183	NA	NA	NA	NA	NA	NA	0.247148	55	44	-23.3	133.8	19.9	-0.851271	P28_M2-1	10x	NA	Diaphragm	Metastasis	Post	Niraparib	PD	P	N	PR_SD	SD	SD_PD	NA	GIShigh	SD	CR	R
28	2002	Pre_treatment_sample	0.429577	0.0580148	0.00670691	0.118042	0.0432596	0.00100604	0.00167673	0.290409	0.0274983	0.0238095	55	44	-23.3	133.8	19.9	-0.851271	P28_P1-1	10x	NA	Peritoneum	Primary	Pre	Niraparib	PD	P	N	PR_SD	SD	SD_PD	NA	GIShigh	SD	CR	R
29	2003	PD	0.441397	0.0618454	0.0149626	0.102244	0.142643	0	0.00448878	0.076808	0.0708229	0.084788	NA	77	33.3	2711.3	4317.6	0.592446	P30_M2-1	10x	NA	Omentum	Metastasis	Post	Niraparib	PD	P	N	PD	PD	SD_PD	NA	GIShigh	PD	SD	NR
30	2003	Pre_treatment_sample	0.327777	0.0622615	0.026913	0.322354	0.163085	0.010243	0.00522193	0.0347459	0.0297248	0.0176742	NA	77	33.3	2711.3	4317.6	0.592446	P30_M1-1	10x	NA	Omentum	Metastasis	Pre	Niraparib	PD	P	N	PD	PD	SD_PD	NA	GIShigh	PD	SD	NR
Figure 2H left
Genesets	TAM.Nuclear.high	TAM.IEG.HSP.high	TAM.IFN	TAM.SLC39A8.	TAM.MRC1.	TAM.Proliferating	TAM.MMP9.	TAM.C3.	TAM.LPAR6.	TAM.SLC2A1.	TAM.MARCO.	Mo.CD14.	Mo.CD14.CD16.	Mo.CD16.
M1_Polarization	-0.345507	0.00951015	0.433558	-0.607446	-0.143961	-0.446151	-0.623164	0.27655	-0.608342	-0.448931	-0.0262927	-0.569285	0.270116	-0.149003
M2_Polarization	-0.283088	-0.206351	0.339827	0.145073	0.448269	-0.33209	-0.168765	0.262833	-0.176925	0.052263	0.212968	-0.10537	0.168844	-0.250994
Anti_inflammatory	-0.418493	-0.331569	0.538355	-0.169937	-0.180176	-0.292763	-0.566893	0.567644	-0.439641	-0.313073	-0.228783	0.621508	0.716213	0.240916
Pro_inflammatory	-0.11976	0.515223	0.757619	-0.265429	0.27667	0.102207	-0.454799	0.36344	-0.362358	-0.0162727	-0.176892	-0.456479	0.280386	-0.303655
Figure 2H right
	Patient_ID	Response2	TAM_Nuclear_high	TAM_IEG_HSP_high	TAM_IFN	TAM_SLC39A8_	TAM_MRC1_	TAM_Proliferating	TAM_MMP9_	TAM_C3_	TAM_LPAR6_	TAM_SLC2A1_	TAM_MARCO_	CD4_eTreg	CD4_HSP_high_Treg	CD4_Proliferating	CD4_Resting_Treg	CD4_Tcm	CD4_Tem	CD4_Tph_like	CD8_GZMK_GZMH_	CD8_IFN	CD8_Progenitor_Tex	CD8_Proliferating	CD8_Tem	CD8_Temra	CD8_Tex	CD8_Trm	gdT	HSP_high	IEG_high	MAIT	Nucleus_high	NK_CD56bright	NK_CD56dim	NK_Proliferating	fibro_APOE__apCAF	fibro_iCAF	fibro_IFN_CAF	fibro_LAMP5__CAF	fibro_myCAF	fibro_Nuclear_high	fibro_PI16__iCAF	fibro_PRG4__apCAF	fibro_Proliferating	fibro_VEGFA_	Mo_CD14_	Mo_CD14_CD16_	Mo_CD16_
1	1006	PR	0.000629723	0.00771411	0.0020466	0.00157431	0.00582494	0.00377834	0	0.00692695	0.00346348	0.000314861	0.000472292	0.0299118	0.00173174	0.00141688	0.00346348	0.0130668	0.137594	0.00692695	0.0656486	0.0231423	0.00850126	0.00425063	0.0824937	0.010233	0.0245592	0.0347922	0.0129093	0.0146411	0.0119647	0.0681675	0.00928841	0.0162154	0.00362091	0.000944584	0.00582494	0.00425063	0.00314862	0.0125945	0.0850126	0.00456549	0	0.0774559	0.000629723	0	0.00125945	0.0061398	0
2	1006	Pre_treatment_sample	0.000756239	0.00453743	0.0025208	0.00403328	0.00705823	0.00415931	0.00025208	0.00340308	0.00441139	0.00617595	0.00365516	0.02546	0.00012604	0.00277288	0.00466347	0.0205445	0.263675	0.0143685	0.0320141	0.0311318	0.00642803	0.0162591	0.0400807	0.00680615	0.0240736	0.0184018	0.0187799	0.00604991	0.0381901	0.0510461	0.0305016	0.00655407	0.0173935	0.000756239	0.00541971	0.0312579	0.0133602	0.0431056	0.0535669	0.0162591	0.000882279	0.000630199	0.00138644	0.00176456	0.00731031	0.00781447	0.00100832
3	1013	PR	0.00170148	0.000756215	9.45E-05	0	0.0014179	0	0.000189054	0.000472634	0.0024577	0	0	0.00444276	0.000189054	0.000567161	0.000567161	0.00198506	0.0107761	0.00151243	0.00548256	0.00538803	0.00113432	0.00113432	0.00567161	0.000378108	0.000661688	0.00321391	0.00189054	0.00226865	0.00151243	0.00510445	0.00283581	0.00812931	0.00311939	0.000189054	0.00869647	0.186785	0.0196616	0.0146517	0.0138955	0.303904	0.00151243	0.0063333	0.000378108	0	0.00179601	0.000567161	0.0014179
4	1013	Pre_treatment_sample	0.00385253	0.0163993	0.0131135	0.00897336	0.0184959	0.00810145	0.000331181	0.0207097	0.011396	0.00418371	0.00329019	0.034938	0.00895946	0.00427969	0.00196107	0.00488527	0.0426083	0.00967492	0.0191971	0.020613	0.00321618	0.0100321	0.0103065	0.000291981	0.00132912	0.0188476	0.0110385	0.0244209	0.00397452	0.0125768	0.0310665	0.0492619	0.00710352	0.00456728	0.00642322	0.0283529	0.0404486	0.032482	0.0797499	0.0647577	0.00786554	0.00845425	0.00400933	0.00100233	0.00241425	0.0123244	0.0027674
5	1014	Pre_treatment_sample	0.00531915	0.0170213	0.00957447	0.0106383	0.0191489	0.0276596	0	0.0202128	0.00531915	0.00319149	0	0.104255	0.00319149	0.0106383	0.00425532	0.0255319	0.0882979	0.00319149	0.0531915	0.0308511	0.0297872	0.0265957	0.0265957	0.00531915	0.0276596	0.0148936	0.0106383	0.0148936	0.00638298	0.00319149	0.00106383	0.0531915	0.00319149	0.00638298	0.00851064	0.00425532	0.00531915	0	0.0404255	0.012766	0	0.00212766	0.00212766	0	0.00851064	0.00638298	0.00212766
6	1016	PR	8.18E-05	0.000905102	0	8.18E-05	0.00074157	6.27E-05	0	0.00190532	0.00109333	0	0	0.00155723	0	0.000125487	0.000163533	0.000433528	0.0078242	0.00105528	0.00477815	0.000747244	0.000665478	0.000226276	0.00467369	0.000515294	0.000351762	0.00250605	0.00367915	0.000163533	0.00219234	0.000684501	0.000848033	0.00273233	0.00177016	0.000125487	0.0261178	0.126684	0.00517764	0.00960068	0.0330552	0.221107	0.000226276	0.00059706	0.00018823	0	0.00132528	0.000226276	0.000477248
7	1016	Pre_treatment_sample	0.00290053	0.0221238	0.0117179	0.0177374	0.02385	0.0147869	0.000396767	0.017732	0.037378	0.0232948	0.00633296	0.0324124	0.00402626	0.00279867	0.00521855	0.0418669	0.0838563	0.0086137	0.0225505	0.0125747	0.00281065	0.00695674	0.0420879	0.00711917	0.0038778	0.0264349	0.0108465	0.00889131	0.0141458	0.0138323	0.0236729	0.0117765	0.00797795	0.00143329	0.0151743	0.010041	0.0064954	0.00956568	0.0657428	0.0705187	0	0.0079207	0.0148908	0.0211818	0.0196746	0.0338484	0.000848788
8	1023	PD	0.0152978	0.0822571	0.0290909	0.0475235	0.178056	0.0718495	0	0.0744828	0.0387461	0.0100313	0.00250784	0.024326	0.000376176	0.00388715	0.00112853	0.00288401	0.0155486	0.000501567	0.0170533	0.0061442	0.00225705	0.0111599	0.00677116	0.00351097	0.00100314	0.00865204	0.00326019	0	0.00200627	0.000752351	0.00163009	0.0210658	0.000501567	0.0046395	0.00526646	0.00275862	0.00990596	0.00188088	0.193605	0.018558	0.000125392	0.00476489	0.00501567	0.000250784	0.00702194	0.0219436	0
9	1023	Pre_treatment_sample	0.0119516	0.0909488	0.0262352	0.0349803	0.101006	0.0397901	0	0.0985279	0.0392071	0.00991109	0.000583005	0.0667541	0.00480979	0.00451829	0.00437254	0.00145751	0.0104941	0.00145751	0.0173444	0.00903658	0.0182189	0.0100568	0.0131176	0.00655881	0.0163242	0.00991109	0.00276928	0.00437254	0.00466404	0.000145751	0.00174902	0.0364378	0.000728757	0.00437254	0.00335228	0.0059758	0.0107856	0.00102026	0.136132	0.0134091	0.000145751	0.00160326	0.00757907	0.00845358	0.00364378	0.0125346	0.000437254
10	1024	PD	0.00524938	0.0429281	0.0303007	0.0516014	0.0481866	0.0678511	0.00459918	0.0426472	0.0275015	0.0403018	0.00108366	0.0320142	0.000650195	0.00287449	0.00122509	0.00820833	0.0532926	0.0142107	0.0162935	0.0214401	0.0141924	0.0144386	0.0125613	0.00265776	0.0247003	0.00735972	0.00547527	0.0057673	0.00317568	0.00851867	0.00368444	0.0216569	0.00439161	0.00416572	0.0164716	0.00108366	0.00553225	0.00108366	0.0654387	0.00373226	0	0.0147378	0.00288365	0.000574898	0.0141262	0.0416959	0.00194143
11	1024	Pre_treatment_sample	0.00264007	0.0206806	0.0154004	0.0199472	0.0541214	0.0327075	0.000293341	0.0611616	0.0187738	0.0089469	0.00469346	0.0771487	0.00308008	0.00762687	0.0089469	0.0121737	0.0629217	0.0356409	0.0422411	0.0176005	0.0200939	0.0250807	0.0252273	0.00704019	0.0472279	0.0159871	0.00880024	0.00674685	0.00366676	0.0126137	0.00616016	0.0359343	0.00601349	0.00278674	0.0183338	0.00953359	0.00278674	0.000880023	0.0913758	0.00440012	0.000293341	0.00777354	0.00278674	0.00308008	0.00308008	0.0195072	0.000146671
12	1025	PR	0.000810373	0.000648298	0.000162075	0.000324149	0.00291734	0.000324149	0	0.000972447	0.000648298	0	0	0.00291734	0.000162075	0	0.00259319	0.0095624	0.0482982	0.00145867	0.0134522	0.00113452	0.0076175	0.000162075	0.0269044	0.0134522	0.000486224	0.0121556	0.0178282	0.00567261	0.00453809	0.00534846	0.023987	0.0106969	0.00777958	0.000162075	0.0555916	0.213938	0.00210697	0.0309562	0.0150729	0.0147488	0.149757	0.0925446	0.000810373	0.000162075	0.00145867	0.000486224	0.000324149
13	1025	Pre_treatment_sample	0.00280014	0.0332517	0.0101505	0.0231012	0.0255513	0.0451523	0	0.060903	0.019251	0.00875044	0.00665033	0.0493525	0.000350018	0.00385019	0.00770038	0.0210011	0.079454	0.0220511	0.0343017	0.0150508	0.020651	0.0119006	0.0234512	0.0080504	0.0269513	0.0189009	0.0143507	0.00210011	0.00875044	0.00315016	0.00315016	0.0189009	0.00525026	0.00105005	0.0119006	0.00350017	0.00945047	0.00140007	0.175009	0.0164508	0	0.00105005	0.00665033	0.00735037	0.00280014	0.00945047	0.00350017
14	1026	PR	0.00033906	0.00271248	0.00372966	0.00203436	0.00587703	0.000678119	0	0.00180832	0.000565099	0.00011302	0.00011302	0.0459991	0.00033906	0.00271248	0.00904159	0.0304024	0.104204	0.0242993	0.0919982	0.0644213	0.0119801	0.00757233	0.110307	0.0197785	0.0179702	0.126921	0.0131103	0.00576401	0.0141275	0.0192134	0.00768535	0.11042	0.0022604	0.0033906	0.00971971	0.00723327	0.00406872	0.00135624	0.00768535	0.0117541	0	0.00033906	0	0	0.00350362	0.00384268	0
15	1026	Pre_treatment_sample	0.00055269	0.0128961	0.00239499	0.00755343	0.00884304	0.0036846	0	0.00589536	0.0140015	0.00128961	0.00092115	0.0073692	0.00239499	0.00092115	0.00073692	0.00626382	0.0130803	0.00128961	0.00718497	0.0036846	0.00055269	0.00478998	0.00939573	0.00810612	0.00073692	0.00884304	0.00092115	0.0151069	0.00294768	0.00313191	0.0178703	0.0125276	0.00257922	0.00165807	0.00994842	0.0891673	0.00755343	0.0217391	0.165254	0.0156595	0.00497421	0.0055269	0.0141857	0.00847458	0.0127119	0.00718497	0.00092115
16	1028	Pre_treatment_sample	0.00139421	0.016382	0.00557686	0.00511212	0.00708725	0.0112699	0.000813292	0.00813291	0.0137098	0.011967	0.0052283	0.0701754	0.0230045	0.00859765	0.00604159	0.0262577	0.0684327	0.0321831	0.0237016	0.0115023	0.0194028	0.0241664	0.044731	0.00650633	0.0609969	0.0501917	0.00859765	0.0601836	0.0097595	0.0030208	0.0797026	0.0507726	0.00697107	0.00348554	0.00813291	0.00185895	0.00534449	0.000348554	0.0384571	0.00116184	0	0.00220751	0.00185895	0.00685489	0.00418264	0.00778436	0.000232369
17	1030	Pre_treatment_sample	0.00223714	0.0308725	0.0228188	0.0393736	0.0684564	0.0411633	0.00357942	0.0458613	0.0187919	0.0212528	0.0134228	0.0565996	0.00581656	0.00313199	0.00559284	0.0337808	0.0765101	0.0105145	0.0299776	0.0145414	0.0064877	0.00872483	0.0266219	0.00693512	0.0082774	0.0246085	0.00447427	0.0190157	0.00559284	0.0116331	0.00872483	0.0118568	0.00514541	0.000671141	0.0170022	0.00559284	0.00559284	0.00111857	0.106488	0.00425056	0	0.00917226	0.0049217	0.00469799	0.0082774	0.0324385	0.00111857
18	1032	Pre_treatment_sample	0.0028547	0.0288324	0.00528119	0.0265487	0.0455324	0.00785041	0	0.0101342	0.0191265	0.0508136	0.00556666	0.0094205	0.000570939	0.000570939	0.00114188	0.00513845	0.025835	0	0.0226948	0	0.00371111	0.00513845	0.0162718	0.00585213	0.00214102	0.016129	0.0109906	0.00242649	0.00799315	0.00499572	0.0104196	0.00899229	0.011847	0.00114188	0.0582358	0.0061376	0.00157008	0.0442478	0.20825	0.0455324	0	0.0028547	0.0148444	0.0737939	0.00685127	0.0185555	0.000856409
19	1034	PR	0.00854317	0.0157374	0.00134892	0.00494604	0.00719425	0.00539568	0.0022482	0.0022482	0.00899281	0.00404676	0	0.0548561	0.0188849	0.00809353	0.00494604	0.00539568	0.0422662	0.0242806	0.0269784	0.0116906	0.00404676	0.0067446	0.00494604	0.0148381	0.00359712	0.00854317	0.00404676	0.0215827	0.0022482	0.00404676	0	0.00269784	0.00629496	0	0.000899281	0.0791367	0.0197842	0.0593525	0.00944245	0.166367	0.00044964	0.000899281	0.00584532	0	0.000899281	0.00539568	0.00134892
20	1034	Pre_treatment_sample	0.0129173	0.0391494	0.0373609	0.0520668	0.0508744	0.0151033	0.000198728	0.0190779	0.0363672	0.0669714	0.0049682	0.0459062	0.00934022	0.00337838	0.00278219	0.00218601	0.011725	0.0131161	0.0298092	0.0155008	0.0123211	0.0123211	0.0196741	0.00715421	0.024841	0.0049682	0.00536566	0.0143084	0.00357711	0.0198728	0.0131161	0.0274245	0.00317965	0.000993641	0.0143084	0.000397456	0.00278219	0	0.0773052	0.00298092	0	0.000596184	0.0105326	0.0258347	0.0220588	0.105525	0.00278219
21	1036	PR	0	0.000701754	0.000140351	0.000280702	0.00336842	0.000140351	0	0.000701754	0.000561404	0.000140351	0	0.0286316	0.000842105	0.000140351	0.018807	0.0261053	0.0460351	0.0764912	0.0387368	0.00729825	0.168281	0	0.101614	0.0109474	0.0405614	0.0141754	0.0301754	0.0158596	0.029614	0.00968421	0.0200702	0.0101053	0.0071579	0	0.0196491	0.00336842	0.00140351	0.0134737	0.00435088	0.0341053	0	0.000982456	0.000140351	0	0.00477193	0.00182456	0
22	1036	Pre_treatment_sample	0.0108653	0.0171869	0.0602529	0.0464243	0.0545239	0.025484	0.000987752	0.0199526	0.0179771	0.0389174	0.0426709	0.0478072	0.00138285	0.0318056	0.00355591	0.00790202	0.0389174	0.0169893	0.015804	0.0163967	0.0290399	0.0758593	0.00869222	0.0102726	0.0195575	0.00553141	0.0140261	0.0027657	0.00138285	0.00711181	0.00296326	0.0260766	0.00375346	0.015804	0.00375346	0.00592651	0.0152114	0.00474121	0.0110628	0.0189648	0	0.000395101	0.000987752	0.00019755	0.00869222	0.0693402	0.00414856
23	1041	PR	0.00133749	0.0191708	0.000891663	0	0.00222916	0.00133749	0	0.00178333	0.00312082	0.000445831	0	0.00980829	0.000445831	0.000445831	0.00534998	0.0334374	0.0490415	0.00133749	0.0378957	0.00267499	0.00222916	0.00178333	0.0320999	0.00757913	0	0.0280874	0.0084708	0.0191708	0.0151583	0.0120374	0.0285332	0.0138208	0.0499331	0.000445831	0.102987	0.0485956	0.000891663	0.00490415	0.0338832	0.00802497	0.0209541	0.0227374	0.00133749	0.000445831	0.0731164	0.0263041	0.0361124
24	1041	Pre_treatment_sample	0.0015126	0.0280672	0.00655462	0.0208403	0.0280672	0.0336134	0.00285714	0.0416807	0.0248739	0.00336134	0.0193277	0.0295798	0.0015126	0.0010084	0.00470588	0.0531092	0.0776471	0.00739496	0.0445378	0.0112605	0.0129412	0.00554622	0.0436975	0.0092437	0.0015126	0.0435294	0.0151261	0.022521	0.00957983	0.0169748	0.0236975	0.0115966	0.012437	0.000840336	0.0213445	0.0166387	0.00168067	0	0.0263866	0.00521008	0.0105882	0.00403361	0.00235294	0.00352941	0.00655462	0.0136134	0.00319328
25	2001	PD	0.00577101	0.0704063	0.0452447	0.0323176	0.0551708	0.0233149	0.00277008	0.0413204	0.0240074	0.0214681	0.00184672	0.0343952	0.0011542	0.00300092	0.00369344	0.00877193	0.0320868	0.00369344	0.0223915	0.00969529	0.00207756	0.0046168	0.0258541	0.0196214	0.00207756	0.00761773	0.0108495	0.00277008	0.00992613	0.0182364	0.00646353	0.0399354	0.00623269	0.0023084	0.0240074	0.0219298	0.00161588	0.000692521	0.0482456	0.00277008	0.00692521	0.00415512	0.00184672	0.000461681	0.0300092	0.0410896	0.00600185
26	2001	Pre_treatment_sample	0.00372324	0.0795842	0.035681	0.0153584	0.0251319	0.0363016	0.00372324	0.0445237	0.0533664	0.0122557	0.0125659	0.0345951	0.0155135	0.00558486	0.00527459	0.0155135	0.0280794	0.010394	0.01148	0.0131865	0.0035681	0.0116351	0.0192367	0.00682594	0.0186162	0.0153584	0.00791188	0.0488675	0.00449891	0.0116351	0.0650016	0.0580205	0.00605026	0.00822215	0.00992864	0.0062054	0.00325783	0.00108595	0.0251319	0.00062054	0	0.0128762	0.00093081	0.00108595	0.00760161	0.029941	0.000465405
27	2002	PD	0.121673	0.19962	0.0779468	0.0323194	0.0361217	0.0551331	0	0.114068	0.0304183	0.013308	0	NA	NA	NA	NA	NA	NA	NA	NA	NA	NA	NA	NA	NA	NA	NA	NA	NA	NA	NA	NA	NA	NA	NA	NA	NA	NA	NA	NA	NA	NA	NA	NA	NA	0.00760456	0.0323194	0.00190114
28	2002	Pre_treatment_sample	0.00479452	0.0438356	0.0328767	0.0304795	0.0890411	0.0363014	0	0.119521	0.0246575	0.0441781	0.0130137	0.0205479	0	0.000342466	0.000342466	0.00239726	0.0267123	0	0.0116438	0.014726	0.00205479	0.00513699	0.00616438	0.00308219	0.00582192	0.00787671	0.00719178	0	0.00205479	0.00308219	0.00136986	0.0315068	0.00924657	0.00342466	0.00650685	0.00410959	0.0212329	0	0.165411	0.0167808	0	0.00376712	0.00342466	0.0541096	0.0256849	0.0297945	0.00376712
29	2003	PD	0.0572289	0.0973896	0.0717871	0.0256024	0.103414	0.00953815	0	0.0451807	0.0266064	0.00753012	0	0.0115462	0	0.0060241	0	0.00100402	0.0120482	0	0.00853414	0.00552209	0.00150602	0.0321285	0.00200803	0.00200803	0	0.00100402	0.00953815	0	0.00251004	0.00753012	0	0.126004	0.00853414	0.00903615	0.0115462	0.00301205	0.00351406	0.00251004	0.0446787	0.00150602	0	0	0.00200803	0.00200803	0.00502008	0.0567269	0.000502008
30	2003	Pre_treatment_sample	0.00926672	0.0531829	0.0483481	0.0251813	0.0566076	0.0273973	0.0012087	0.0505641	0.0348509	0.0114827	0.0106769	0.0572119	0.00322321	0.00664787	0.00261886	0.00765512	0.0257857	0.00100725	0.0459307	0.0290089	0.00261886	0.0207494	0.0318292	0.0126914	0.000402901	0.0134972	0.0336422	0.00644641	0.00402901	0.0110798	0.00725222	0.111604	0.0259871	0.0259871	0.00543916	0.00261886	0.00241741	0.000604351	0.0165189	0.000805802	0	0.00141015	0.0012087	0.000805802	0.00523771	0.0547945	0.00241741
Figure 2I epi left
	ID_Treatment	Treatment	HRD	BRCA	GIS_group	Response	Response2	Nira_Clinical_Response_1	Nira_Clinical_Response_2	Nira_Clinical_Response_3	IFN-responding	Non-proliferative	Proliferative	Patient_ID	Age	GIS	RECIST_change	CA125_pre	CA125_post	CA125_change
1	1006_Post	Post	P	P	GISlow	PR	PR	PR_SD	PR	PR	0.0402039	0.933182	0.0266138	1006	49	22	-33	579.5	93	-0.839517
2	1006_Pre	Pre	P	P	GISlow	PR	Pre_treatment_sample	PR_SD	PR	PR	0.0480519	0.806494	0.145455	1006	49	22	-33	579.5	93	-0.839517
3	1013_Pre	Pre	P	P	GIShigh	PR	Pre_treatment_sample	PR_SD	PR	PR	0.110696	0.807447	0.081857	1013	50	64	-57.1	1741	146.4	-0.91591
4	1014_Pre	Pre	P	P	GIShigh	PR	Pre_treatment_sample	PR_SD	PR	PR	0.0467595	0.601513	0.351728	1014	65	62	NA	6608.8	21.4	-0.996762
5	1016_Post	Post	P	P	GISlow	PR	PR	PR_SD	SD	SD_PD	0.0413123	0.933445	0.0252429	1016	36	29	-23.2	3211.5	223.7	-0.930344
6	1016_Pre	Pre	P	P	GISlow	PR	Pre_treatment_sample	PR_SD	SD	SD_PD	0.063187	0.777097	0.159716	1016	36	29	-23.2	3211.5	223.7	-0.930344
7	1023_Post	Post	P	N	GIShigh	PD	PD	PD	PD	SD_PD	0.0505817	0.647951	0.301467	1023	52	43	NA	462.2	1000	1.16357
8	1023_Pre	Pre	P	N	GIShigh	PD	Pre_treatment_sample	PD	PD	SD_PD	0.0411184	0.824013	0.134868	1023	52	43	NA	462.2	1000	1.16357
9	1024_Post	Post	P	N	GIShigh	PD	PD	PD	PD	SD_PD	0.0779525	0.817466	0.104581	1024	57	71	28.6	4142.1	3033.8	-0.26757
10	1024_Pre	Pre	P	N	GIShigh	PD	Pre_treatment_sample	PD	PD	SD_PD	0.0605714	0.889143	0.0502857	1024	57	71	28.6	4142.1	3033.8	-0.26757
11	1025_Pre	Pre	P	P	GIShigh	PR	Pre_treatment_sample	PR_SD	PR	PR	0.0599821	0.840943	0.0990749	1025	49	70	-53.6	2634.5	37.5	-0.985766
12	1026_Pre	Pre	P	P	GIShigh	PR	Pre_treatment_sample	PR_SD	PR	PR	0.0121247	0.87933	0.108545	1026	60	51	-43.8	2042.85	83.5	-0.959126
13	1028_Pre	Pre	P	N	GIShigh	PR	Pre_treatment_sample	PR_SD	PR	PR	0.0459127	0.776036	0.178052	1028	57	47	NA	NA	NA	NA
14	1030_Pre	Pre	P	N	GIShigh	PR	Pre_treatment_sample	PD	PD	SD_PD	0.0258838	0.767045	0.207071	1030	48	70	NA	4936	6989.9	0.416106
15	1032_Pre	Pre	P	N	GIShigh	PD	Pre_treatment_sample	PD	PD	SD_PD	0.00497512	0.810945	0.18408	1032	70	63	NA	487.8	2067.1	3.2376
16	1034_Post	Post	P	N	GIShigh	PR	PR	PR_SD	PR	PR	0.0359414	0.724081	0.239978	1034	62	79	-37.3	214.3	11.6	-0.94587
17	1034_Pre	Pre	P	N	GIShigh	PR	Pre_treatment_sample	PR_SD	PR	PR	0.0586608	0.696735	0.244604	1034	62	79	-37.3	214.3	11.6	-0.94587
18	1036_Pre	Pre	P	N	GIShigh	PR	Pre_treatment_sample	PR_SD	PR	PR	0.179682	0.614606	0.205712	1036	51	76	-31.3	169.3	8.4	-0.950384
19	1041_Pre	Pre	P	P	GISlow	PR	Pre_treatment_sample	PR_SD	PR	PR	0.0151515	0.873737	0.111111	1041	56	37	-31.9	740.2	595	-0.196163
20	2001_Post	Post	P	N	GIShigh	PD	PD	PR_SD	PR	PR	0.0872818	0.746883	0.165835	2001	60	72	-49.1	2037.2	418.1	-0.794767
21	2001_Pre	Pre	P	N	GIShigh	PD	Pre_treatment_sample	PR_SD	PR	PR	0.0762821	0.760897	0.162821	2001	60	72	-49.1	2037.2	418.1	-0.794767
22	2002_Post	Post	P	N	GIShigh	PD	PD	PR_SD	SD	SD_PD	0.0555106	0.9135	0.030989	2002	55	44	-23.3	133.8	19.9	-0.851271
23	2002_Pre	Pre	P	N	GIShigh	PD	Pre_treatment_sample	PR_SD	SD	SD_PD	0.0601852	0.837963	0.101852	2002	55	44	-23.3	133.8	19.9	-0.851271
24	2003_Post	Post	P	N	GIShigh	PD	PD	PD	PD	SD_PD	0.0944904	0.585399	0.32011	2003	NA	77	33.3	2711.3	4317.6	0.592446
25	2003_Pre	Pre	P	N	GIShigh	PD	Pre_treatment_sample	PD	PD	SD_PD	0.192831	0.510889	0.296279	2003	NA	77	33.3	2711.3	4317.6	0.592446
Figure 2I eTreg and myCAF
	Patient_ID	Response2	CD4_eTreg	fibro_myCAF	Age	GIS	RECIST_change	CA125_pre	CA125_post	CA125_change	sample	batch	Stage	Sample_site	Sample_type	Treatment	Drug	Response	HRD	BRCA	Nira_Clinical_Response_1	Nira_Clinical_Response_2	Nira_Clinical_Response_3	Chemo_Clinical_Response	GIS_group	CRC_RECIST	GCIG_CA125	GCIG_CA125_2
1	1006	PR	0.0529691	0.439382	49	22	-33	579.5	93	-0.839517	P01_P2-1	10x	IIIC	Ovarian	Primary	Post	Niraparib	PR	P	P	PR_SD	PR	PR	NA	GISlow	PR	PR	R
2	1006	Pre_treatment_sample	0.0390867	0.319549	49	22	-33	579.5	93	-0.839517	P01_P1-1	10x	IIIC	Ovarian	Primary	Pre	Niraparib	PR	P	P	PR_SD	PR	PR	NA	GISlow	PR	PR	R
3	1013	PR	0.0783333	0.025	50	64	-57.1	1741	146.4	-0.91591	P06_P2-1	10x	IIIC	Ovarian	Primary	Post	Niraparib	PR	P	P	PR_SD	PR	PR	NA	GIShigh	PR	PR	R
4	1013	Pre_treatment_sample	0.131966	0.321559	50	64	-57.1	1741	146.4	-0.91591	P06_M1-1	10x	IIIC	Adnexa	Metastasis	Pre	Niraparib	PR	P	P	PR_SD	PR	PR	NA	GIShigh	PR	PR	R
5	1014	Pre_treatment_sample	0.212581	0.535211	65	62	NA	6608.8	21.4	-0.996762	P07_M1-1	10x	IIIC	Omentum	Metastasis	Pre	Niraparib	PR	P	P	PR_SD	PR	PR	NA	GIShigh	NA	CR	R
6	1016	PR	0.0453487	0.0745143	36	29	-23.2	3211.5	223.7	-0.930344	P08_M2-1	10x	IV	Omentum	Metastasis	Post	Niraparib	PR	P	P	PR_SD	SD	SD_PD	NA	GISlow	SD	PR	R
7	1016	Pre_treatment_sample	0.0777493	0.367954	36	29	-23.2	3211.5	223.7	-0.930344	P08_M1-1	10x	IV	Omentum	Metastasis	Pre	Niraparib	PR	P	P	PR_SD	SD	SD_PD	NA	GISlow	SD	PR	R
8	1023	PD	0.215556	0.799586	52	43	NA	462.2	1000	1.16357	P22_M2-1	10x	IIIC	Pelvic_cavity	Metastasis	Post	Niraparib	PD	P	N	PD	PD	SD_PD	NA	GIShigh	NA	PD	NR
9	1023	Pre_treatment_sample	0.320728	0.722351	52	43	NA	462.2	1000	1.16357	P22_M1-1	10x	IIIC	Peritoneum	Metastasis	Pre	Niraparib	PD	P	N	PD	PD	SD_PD	NA	GIShigh	NA	PD	NR
10	1024	PD	0.137801	0.630276	57	71	28.6	4142.1	3033.8	-0.26757	P12_M2-1	10x	IV	Pelvic_cavity	Metastasis	Post	Niraparib	PD	P	N	PD	PD	SD_PD	NA	GIShigh	PD	SD	NR
11	1024	Pre_treatment_sample	0.172969	0.646937	57	71	28.6	4142.1	3033.8	-0.26757	P12_P1-1	10x	IV	Adnexa	Primary	Pre	Niraparib	PD	P	N	PD	PD	SD_PD	NA	GIShigh	PD	SD	NR
12	1025	PR	0.0147541	0.0261824	49	70	-53.6	2634.5	37.5	-0.985766	P13_M2-1	10x	IIIC	Omentum	Metastasis	Post	Niraparib	PR	P	P	PR_SD	PR	PR	NA	GIShigh	PR	PR	R
13	1025	Pre_treatment_sample	0.131776	0.75188	49	70	-53.6	2634.5	37.5	-0.985766	P13_M1-1	10x	IIIC	Omentum	Metastasis	Pre	Niraparib	PR	P	P	PR_SD	PR	PR	NA	GIShigh	PR	PR	R
14	1026	PR	0.0631988	0.182306	60	51	-43.8	2042.85	83.5	-0.959126	P14_P2-1	10x	IIIC	Ovarian	Primary	Post	Niraparib	PR	P	P	PR_SD	PR	PR	NA	GIShigh	PR	PR	R
15	1026	Pre_treatment_sample	0.0638978	0.482517	60	51	-43.8	2042.85	83.5	-0.959126	P14_P1-1	10x	IIIC	Adnexa	Primary	Pre	Niraparib	PR	P	P	PR_SD	PR	PR	NA	GIShigh	PR	PR	R
16	1028	Pre_treatment_sample	0.110139	0.580702	57	47	NA	NA	NA	NA	P23_P1-1	10x	IIIC	Adnexa	Primary	Pre	Niraparib	PR	P	N	PR_SD	PR	PR	NA	GIShigh	NA	NA	NA
17	1030	Pre_treatment_sample	0.153987	0.670423	48	70	NA	4936	6989.9	0.416106	P25_M1-1	10x	IIIC	Omentum	Metastasis	Pre	Niraparib	PR	P	N	PD	PD	SD_PD	PR	GIShigh	NA	SD	NR
18	1032	Pre_treatment_sample	0.0622055	0.457223	70	63	NA	487.8	2067.1	3.2376	P26_M1-1	10x	IIIC	Omentum	Metastasis	Pre	Niraparib	PD	P	N	PD	PD	SD_PD	PD	GIShigh	NA	PD	NR
19	1034	PR	0.201653	0.0275953	62	79	-37.3	214.3	11.6	-0.94587	P29_P2-1	10x	IIIC	Ovarian	Primary	Post	Niraparib	PR	P	N	PR_SD	PR	PR	NA	GIShigh	PR	CR	R
20	1034	Pre_treatment_sample	0.169231	0.573746	62	79	-37.3	214.3	11.6	-0.94587	P29_P1-1	10x	IIIC	Ovarian	Primary	Pre	Niraparib	PR	P	N	PR_SD	PR	PR	NA	GIShigh	PR	CR	R
21	1036	PR	0.0418547	0.0561594	51	76	-31.3	169.3	8.4	-0.950384	P31_P2-1	10x	IIIC	Ovarian	Primary	Post	Niraparib	PR	P	N	PR_SD	PR	PR	NA	GIShigh	PR	CR	R
22	1036	Pre_treatment_sample	0.133628	0.180645	51	76	-31.3	169.3	8.4	-0.950384	P31_P1-1	10x	IIIC	Ovarian	Primary	Pre	Niraparib	PR	P	N	PR_SD	PR	PR	NA	GIShigh	PR	CR	R
23	1041	PR	0.0331825	0.138434	56	37	-31.9	740.2	595	-0.196163	P32_M2-1	10x	IIIC	Peritoneum	Metastasis	Post	Niraparib	PR	P	P	PR_SD	PR	PR	NA	GISlow	PR	SD	NR
24	1041	Pre_treatment_sample	0.0679799	0.287546	56	37	-31.9	740.2	595	-0.196163	P32_M1-1	10x	IIIC	Peritoneum	Metastasis	Pre	Niraparib	PR	P	P	PR_SD	PR	PR	NA	GISlow	PR	SD	NR
25	2001	PD	0.150202	0.428279	60	72	-49.1	2037.2	418.1	-0.794767	P09_P2-1	10x	IV	Ovarian	Primary	Post	Niraparib	PD	P	N	PR_SD	PR	PR	NA	GIShigh	PR	PR	R
26	2001	Pre_treatment_sample	0.0980651	0.411168	60	72	-49.1	2037.2	418.1	-0.794767	P09_M1-1	10x	IV	Omentum	Metastasis	Pre	Niraparib	PD	P	N	PR_SD	PR	PR	NA	GIShigh	PR	PR	R
27	2002	PD	NA	NA	55	44	-23.3	133.8	19.9	-0.851271	P28_M2-1	10x	NA	Diaphragm	Metastasis	Post	Niraparib	PD	P	N	PR_SD	SD	SD_PD	NA	GIShigh	SD	CR	R
28	2002	Pre_treatment_sample	0.170455	0.600746	55	44	-23.3	133.8	19.9	-0.851271	P28_P1-1	10x	NA	Peritoneum	Primary	Pre	Niraparib	PD	P	N	PR_SD	SD	SD_PD	NA	GIShigh	SD	CR	R
29	2003	PD	0.112195	0.631206	NA	77	33.3	2711.3	4317.6	0.592446	P30_M2-1	10x	NA	Omentum	Metastasis	Post	Niraparib	PD	P	N	PD	PD	SD_PD	NA	GIShigh	PD	SD	NR
30	2003	Pre_treatment_sample	0.176947	0.518987	NA	77	33.3	2711.3	4317.6	0.592446	P30_M1-1	10x	NA	Omentum	Metastasis	Pre	Niraparib	PD	P	N	PD	PD	SD_PD	NA	GIShigh	PD	SD	NR
[truncated: 45 more columns]

## Sheet: Figure 3
Figure 3C
	ID_Treatment	Treatment	HRD	BRCA	GIS_group	Pathological_Response_1	RECIST_Response_2	CN0_Epi_IDO1+	CN1_Epi_KI67+_Mix	CN11_Epi_CD44+	CN12_Epi_IFNG+	CN15_Epi_CD44+_VIM+	CN17_Epi_E_Cad+_Mix	CN18_Epi_other_KI67+	CN19_Epi_PDL1+	CN2_Epi_Fib_Mix	CN20_Epi_E_Cad+	CN24_Epi_PDL1+_Mix	CN27_Epi_CD44+_VIM+_other	CN28_Epi_IFNG+_KI67+	CN30_Epi_other_Mix	CN36_Epi_E_Cad+_KI67+	CN5_Epi_other	CN9_Epi_KI67+	CN10_DC_PDL1neg	CN13_Fib_SMA+	CN14_Endo_CD34neg_Mix	CN16_Fib_CD34+_Mix	CN21_Fib_other	CN22_PC_CD38neg	CN23_Endo_CD34+	CN25_Endo_CD34neg	CN26_TAM_HLA-DRlow_CD68high	CN29_DC_PDL1+_TAM_Mix	CN3_TAM_iNOS+	CN31_Fib_SMAneg_VIM+_Mix	CN32_Fib_SMA+_Mix	CN33_PC	CN34_T_other	CN35_Fib_other_Mix	CN37_B	CN38_Fib_like_Endo_CD34neg	CN39_Fib_CD34+	CN4_Fib_like	CN6_Fib_SMAneg_VIM+	CN7_Neu_HIF1a+	CN8_Fib_SMA+_Mix	age	CA125_before
1	10005_Pre	Pre	P	P	GISlow	Pre_treatment_sample	NA	0.0247831	28.3271	0	0	0.198265	10.4337	13.8786	0	19.1078	3.19703	0.0495663	3.37051	0	5.27881	5.0062	1.11524	10.0124	0.155625	2.02312	5.35794	0.0222321	0.0222321	4.93553	4.46865	0.489106	0	22.4989	0	0.644731	18.5416	9.31525	7.15874	1.37839	19.9644	0.200089	0	0	0.0444642	0.244553	2.53446	70	NA
2	10010_Post	Post	P	P	GIShigh	NR	PR	36.6212	3.37278	10.7745	6.20936	1.36545	3.11255	0.310758	0.254369	1.3207	2.47955	2.80299	1.50232	17.8317	0.727317	10.5223	0.166459	0.625717	10.6757	3.97787	0.512352	0	0	6.08671	3.18962	0.0252576	0.750324	17.2687	0.0290968	0.249933	8.57828	41.114	2.44681	0.0735871	1.61534	0.0882923	0	0.0225892	0	2.94015	0.355376	49	370
3	10011_Post	Post	P	P	GISlow	R	PR	0	1.42857	0	0	0	0	2.85714	0	15.7143	0	11.4286	4.28571	0	12.8571	45.7143	5.71429	0	39.1043	0	1.582	0.0222816	0.757576	1.80481	1.51515	0.445633	1.22549	13.6141	0.0891266	0.467914	0.601604	1.0918	13.8369	4.47861	0.356506	3.09715	0	15.2406	0.0445633	0	0.623886	59	1037
4	10011_Pre	Pre	P	P	GISlow	Pre_treatment_sample	PR	0	2.50618	0	0	55.03	0	0.988352	0	4.80056	0	0.564772	13.4839	1.34133	1.62372	16.6608	2.36498	0.635369	1.17541	7.77577	2.98373	0	0.045208	14.3761	0.497288	0.904159	0	31.736	0	2.16998	19.5298	4.11392	4.79204	1.44665	6.60036	0	0	0	0	0.406872	1.44665	59	1037
5	1006_Post	Post	P	P	GISlow	R	PR	0.070373	0.0234577	0	0	17.6259	32.0278	0.445696	0.0234577	3.11987	12.6261	0.469153	2.13465	0.30495	9.35961	16.538	5.23106	0	2.48778	19.5911	5.62332	0.0119346	1.03243	14.1945	2.24258	1.97059	0.0197006	17.038	0.0954768	0.975378	10.0067	5.33897	8.68006	4.13142	0.145879	0.149838	0	0.185642	0.0197006	0.0729395	5.98602	49	579.5
6	1013_Post	Post	P	P	GIShigh	R	PR	0.0159134	2.12086	0	0	0.669279	0.0746234	8.47806	0	23.7165	0	1.58	8.44199	0	27.3166	2.8848	24.6347	0.0666667	0.00350828	0.22453	14.2776	0.992085	6.6477	4.28615	5.22903	9.95614	0.625908	11.681	0.155602	0.0504432	0.996336	1.69332	7.93555	9.35375	15.3826	5.96299	0.0536004	2.48634	0	0.0654783	1.94037	51	1741
7	1016_Post	Post	P	P	GISlow	R	SD	0	0	0	0	0	0	0	0	0	0	0	0	0	0	100	0	0	0	0.0435825	1.56897	1.39464	0.566572	0	1.19852	0.610155	0	0	0	19.6557	0.326869	0	0.152539	0.784485	0	2.20092	0.69732	0.915232	69.7102	0	0.17433	36	3211.5
8	1016_Pre	Pre	P	P	GISlow	Pre_treatment_sample	SD	5.48632	3.44284	0.323475	0.0788679	1.2726	19.0764	1.16565	0.0288462	3.26424	46.7914	0.446273	1.71988	1.87217	3.68147	9.62425	1.44507	0.280217	5.64659	14.698	2.67488	0.0622334	0.756598	0.586224	8.00609	0.21727	0	13.5559	0	0.028528	31.1037	0.467792	9.59704	2.94061	0.113201	1.67577	0	0.669804	0	3.29769	3.90201	36	3211.5
9	1024_Post	Post	P	N	GIShigh	NR	PD	0.163269	1.54066	0	0.0185963	0.67927	7.29428	11.304	0.150776	4.98703	1.79877	2.22485	11.316	0.0121422	27.2172	1.67453	29.0395	0.579139	1.29365	5.39277	22.3391	0.016197	0.888598	1.38252	5.94392	8.07136	0	29.0686	0	5.80362	4.27585	3.26307	0.395808	5.21531	0.0324394	0.898013	0	0.9216	0.0369549	0.95088	3.80976	57	4142.1
10	1024_Post	Post	P	N	GIShigh	R	PD	0	0	0	0	0	0	0	0	0	0	0	0	0	3.84615	0	96.1538	0	0	0	19.6875	0	14.4531	2.1875	0	43.75	0.234375	0.546875	0	0	0	0	0.625	8.98438	1.48438	0.546875	0	0	0	6.95312	0.546875	57	4142.1
11	1025_Pre	Pre	P	P	GIShigh	Pre_treatment_sample	PR	80.008	1.85288	0.271406	0	1.82421	1.93721	0.466383	0.115985	0.788931	0.465038	0.524141	0.991129	0.897373	0.33409	9.24274	0.0490331	0.231452	0.191544	0.912335	4.79819	0.116502	0.245411	7.5664	8.60552	0.273225	4.17726	28.9714	0.321912	0	10.5591	16.9544	5.29105	3.47366	0.145942	0.401306	0.00684556	0.76586	0	3.37845	2.84376	49	2634.5
12	1026_Pre	Pre	P	P	GIShigh	Pre_treatment_sample	PR	0.547267	1.19529	0.00206612	0.00413223	8.64518	10.9096	3.05255	0.0529661	18.0709	8.02971	1.77277	9.13842	0.0750769	16.9954	15.9997	5.46523	0.0437226	2.43978	5.17489	13.2051	0.159079	0.196576	0.910225	5.39936	6.04431	0.0490316	17.2663	0.214771	1.06685	18.461	0.915036	5.77566	1.27906	19.1171	0.300199	0	0.0270448	0.0343141	0.894399	1.06991	60	2042.85
13	1031_Post	Post	P	N	GIShigh	NR	PR	0	0.594244	0.00658241	64.4609	1.62949	0	0.391645	0	1.00685	0.0176554	0.334909	1.92129	23.1734	1.56584	4.10684	0.67457	0.115757	0.279837	10.6178	6.41409	0.0484799	5.92885	3.72865	10.6384	1.74645	0.949948	15.3991	1.35604	2.44625	16.4652	1.0155	1.7213	8.67273	1.70915	0.307346	0	0.629685	0.204918	2.03577	7.68453	54	946.5
14	1034_Post	Post	P	N	GIShigh	NR	PR	0.0427515	2.34105	5.39251	2.51844	2.03117	0.058651	12.3033	0.00498504	8.25101	0	0.628694	13.4961	8.71282	19.3214	5.23915	18.9844	0.673471	0.209899	4.1043	9.61313	0.337352	5.58573	10.9588	1.3689	3.19577	0.895091	7.28644	0.182299	0.34208	2.98985	11.4422	4.10931	14.4594	0.264987	2.88404	0.0383556	5.60759	0.0385478	0.229301	13.8567	62	214.3
15	1036_Pre	Pre	P	N	GIShigh	Pre_treatment_sample	PR	2.26195	3.3184	0.398908	2.75103	18.1034	9.38718	1.04439	4.9131	1.02709	13.9972	17.5194	2.85128	12.3573	2.68569	5.93273	0.77261	0.678334	0	0.144509	4.58437	0.330033	0.455729	3.70906	11.6879	0.455729	0	61.2149	0	0.195312	6.77271	6.79454	0.594969	0.308586	0.0481696	0	0	0.330033	0	2.37348	0	51	169.3
16	1039_Post	Post	P	N	GIShigh	NR	PR	0.0444829	15.1846	0.322348	15.3785	0.00367755	5.64385	3.38566	0	1.85955	9.34542	0.0188822	0.68183	19.9182	1.37251	11.358	0.583574	14.8989	0.43796	6.064	6.2618	5.75938	4.21485	3.39083	11.1104	1.11799	1.23003	3.14363	9.67811	0.456126	9.85636	2.16142	1.06573	5.87889	0.0314327	1.58557	16.5277	2.48386	0	0.696404	6.84745	56	272.97
17	1041_Post	Post	P	P	GISlow	NR	PR	50.815	0.15361	4.85352	9.73705	3.74744	0	0	0.0192012	2.14632	0	1.56294	1.05501	13.5824	1.77019	9.02643	1.5309	0	1.0399	1.01011	9.69983	0.0841751	10.5511	3.69026	0.977439	4.75732	0.00701459	20.3198	0	0.0283907	6.58933	1.35915	6.63262	20.5984	0.62865	0.807119	0	1.29099	0	1.23974	8.68867	56	740.2
18	1041_Post	Post	P	P	GISlow	R	PR	0	0.260058	19.4279	0	1.4089	31.1631	0.0152975	0	16.3791	10.6369	0.159723	3.88257	0.377308	8.32915	5.73583	2.22415	0	0.0111819	15.0911	6.08253	14.863	0.473283	0.0760377	4.5172	5.40766	0	0.532137	0	0.86545	8.94677	0	0.281489	1.51304	0.00372731	7.45448	16.3961	13.3824	0.0182568	0.724441	3.35979	56	740.2
19	1045_Pre	Pre	P	P	GIShigh	Pre_treatment_sample	PR	3.51786	0.0140351	0.0355014	0	19.4991	14.97	0.0280702	0	3.42286	4.89203	0	19.7728	0	8.28595	23.5264	2.03538	0	2.37631	1.4167	8.55142	7.14903	2.4811	1.5708	10.0446	2.30452	0.380514	16.8767	0.191608	2.58216	6.6366	0.965406	7.39851	4.36701	0.777413	1.15772	1.60923	0.714529	0.0275255	16.0576	4.36298	48	8607.3
20	1046_Post	Post	P	P	GIShigh	R	PR	0	0.392157	1.96078	0	6.01307	0	0	0	35.4148	0	18.9794	10.538	0	11.6692	11.634	3.39869	0	1.68602	15.6456	9.62282	0	19.8657	1.07046	3.41271	7.41737	0.1072	2.57155	1.31448	3.9548	13.796	0.130716	3.70508	6.46634	0	1.03484	0	0.897697	0.148697	1.13039	6.02145	53	7947.2
21	1047_Post	Post	P	N	GIShigh	NR	SD	0	0.79654	0	0.0355787	0.267857	0.240766	1.48123	46.3634	3.20839	0	27.578	0.142705	0.112717	7.55815	0.385791	10.3988	1.43003	0	20.1014	14.4207	0.00879353	0.619217	0.951784	8.57275	6.64714	0.11694	3.98929	0.231899	8.04255	10.3925	0	0.0496766	8.8398	0.0263806	1.75674	0	3.1748	0.255365	6.46862	5.33368	53	408.5
22	1047_Pre	Pre	P	N	GIShigh	Pre_treatment_sample	SD	0.447949	0.470036	94.4546	0.050179	0.101145	0.00781983	0.0274056	0.178695	0.26063	0	0.771271	0.124563	0.538149	0.0620335	2.50252	0	0.00304507	0	12.0711	2.79755	0	2.21314	2.34164	6.32733	0.440316	0	17.879	0.147059	0.499368	24.1165	18.3539	0.847271	1.98257	0	0.170247	0	0.145858	0.221729	6.41932	3.02617	53	408.5
23	1048_Pre	Pre	P	P	GISlow	Pre_treatment_sample	NA	0.0376979	4.88504	36.1118	0.0621163	0.259652	7.88872	1.46812	2.89098	4.13191	18.8022	9.9392	2.14041	0.571915	3.77475	3.38036	2.33878	1.31644	0.289498	12.8163	9.54141	0.111356	8.1016	0	7.57273	4.61965	0.0545852	8.47185	0.163755	7.28107	19.5792	0	2.37502	6.08109	0.382096	2.90571	0	1.14845	0.540984	0.27851	7.68507	50	4485
24	1062_Post	Post	P	N	GIShigh	NR	PD	0.105125	2.66973	0.0829091	0.196819	0.629671	5.32121	7.63015	0.0511356	14.2531	1.07648	0.315575	5.98198	1.27143	25.5083	4.31763	29.7084	0.880446	0.0795574	8.28383	10.9979	0.0126454	1.10541	0.0916809	4.03075	12.6483	0.07033	6.29472	0.131188	1.67873	11.3843	0.243339	1.30302	4.8385	0.0549938	1.44968	0	0.713614	0.0438432	30.6347	3.90907	53	241.2
25	1062_Pre	Pre	P	N	GIShigh	Pre_treatment_sample	PD	0.00428449	21.2401	0.0994091	0.376488	0.0300372	7.1831	23.2408	0.0885383	7.97127	1.35662	2.31841	2.11635	3.36446	10.8578	1.09673	5.13381	13.5218	0	3.24363	19.6187	0	0.109111	0.386879	11.4632	3.64499	0.0136388	35.2339	0	0.0597134	17.9803	0.114109	4.39201	0.70922	0.0136388	0.0558867	0	0.0558867	0	1.88145	1.02376	55	241.2
26	1063_Pre	Pre	P	P	GIShigh	Pre_treatment_sample	NA	0.828655	14.4154	0.138084	0	1.05248	0.983718	33.1143	0	9.80349	0.142469	0.416925	9.65534	0.179104	10.6136	3.71741	5.98185	8.95716	0.184173	4.80042	11.9388	2.51352	0.267103	0.447647	2.79729	15.3703	0.62814	8.07579	0.0875042	1.90905	5.15747	1.12028	3.90273	2.27863	3.80792	6.53959	1.01443	4.34016	19.4205	2.23837	1.1603	43	3647.2
27	1067_Post	Post	P	P	GIShigh	NR	PR	0	27.2041	0	1.54627	0.288484	4.22391	14.053	0	5.70087	1.20009	0.18463	0.99435	4.3199	1.9946	2.48207	1.35147	34.4562	2.14673	2.72359	8.28158	5.22109	0.538668	9.43863	5.42443	4.08018	0.241719	4.33183	0.382867	19.1519	8.85763	0.404412	5.49023	3.24583	0	1.59394	5.62368	5.2037	2.97932	0.213153	4.42486	41	947.6
28	1067_Pre	Pre	P	P	GIShigh	Pre_treatment_sample	PR	0	20.1505	0	2.92954	0	2.27074	3.2839	0.0162531	0.16953	0.521005	0.671795	0.0784825	7.24179	0.379881	0.0934183	0.1032	62.09	0	19.4764	2.68238	1.35484	0.0645161	0	38.1787	0.193548	0	2.07692	0	1.19851	27.4864	0	0	0.516129	0	0.516129	2.64516	0.258065	0	0.307692	3.04467	41	947.6
29	1068_Post	Post	P	P	GIShigh	R	SD	28.7609	0.507614	0.145033	0	10.564	9.64467	0.435098	0	3.26834	8.00097	0.566178	2.30657	0	4.71356	30.1927	0.797679	0.0966884	44.0324	0.20803	4.60272	0.0241935	0.376798	3.82738	0.947781	2.13538	0.253971	14.501	4.12044	0.0344189	2.33584	4.25755	11.2777	2.3255	3.55022	0.383701	0	0.0787938	0	0.0972444	0.628934	69	2356.3
30	1068_Pre	Pre	P	P	GIShigh	Pre_treatment_sample	SD	1.73262	12.9501	0.632975	0	13.6061	0.87254	3.62062	0.04	7.02296	0.188132	1.29984	8.64177	3.33693	3.98862	40.168	0.654304	1.24448	0	0	5.44966	0	0	0.115575	10.1121	0.437646	0	78.8772	0.107112	0	0.221757	0.141603	0.236599	0.0182726	0.779614	0	0	0	0	3.50285	0	69	2356.3
31	1069_Post	Post	P	N	GIShigh	R	NA	0	0.581395	0.145349	0	0	0	0.581395	2.96359	23.2547	0	28.1495	1.29437	0.685435	24.1376	11.5162	6.69036	0	24.2358	2.92692	4.71436	0.132118	3.33529	0.208707	2.36594	0.91558	4.75403	7.12521	0.433515	0.215404	6.77906	0.0929829	5.18088	9.13056	0.0371932	3.19166	0	8.87661	0	6.9621	8.38613	NA	2930
32	1069_Pre	Pre	P	N	GIShigh	Pre_treatment_sample	NA	0	2.33375	0	0.55333	0.795852	4.15819	13.5884	0.00762951	3.64025	0.326891	0.209818	15.0635	4.27053	27.9404	2.57191	24.1748	0.364733	1.02716	27.0162	3.62654	0.149765	0.150602	0	29.4831	0.0502008	0	6.62828	0	1.18636	21.1336	0	0.100402	0.575922	0	0.150602	0.0253872	0	0.0507743	5.78341	2.86167	NA	2930
33	1071_Post	Post	P	N	GIShigh	NR	PR	0.114548	10.1814	6.70103	0.343643	0.286369	21.1148	4.19411	1.60367	6.86806	11.1278	2.46277	3.27772	1.37457	12.3615	1.64328	5.9209	10.4238	0.709909	6.08592	10.9599	0.345832	1.47225	12.4437	4.94923	17.0011	0.238663	4.52224	0	1.38941	3.45454	0.396376	8.5485	2.32163	0.596659	15.342	0	6.36026	0.509626	2.35224	0	54	1614.9
34	1071_Post	Post	P	N	GIShigh	R	PR	0	0.420168	0	0	0	0	9.66387	0	13.0252	0	0.560224	4.20168	0	27.591	0.140056	44.2577	0.140056	19.8491	0.02096	15.1121	0	3.41647	8.78223	0	13.3934	21.5049	2.22176	0.14672	0.0838399	0.0628799	1.42528	5.72207	7.10543	0.0419199	0	0	0	0	0.1048	1.00608	54	1614.9
35	1072_Post	Post	P	P	GIShigh	R	SD	0	0.324149	0	0	2.93985	0	0.540249	2.97137	7.02323	0	13.5062	3.13344	0	2.91734	65.3476	1.2966	0	0.100237	3.51069	3.99195	4.08694	14.4462	0.236924	2.31	1.30343	2.88023	1.62329	0	12.1373	0.920502	0.0273373	2.94727	12.1773	0	1.29543	0.936999	1.89406	26.0723	0.071825	7.02996	36	1731.7
36	1072_Post	Post	P	P	GIShigh	R	SD	0	0	0	0	0	0	3.84615	0	9.61538	0	1.92308	3.84615	0	46.1538	0	34.6154	0	0	0	6.0241	0	41.4157	0.150602	0	35.0904	0	0	0	0	0	0	0.451807	10.5422	0	0	0	5.42169	0	0	0.903614	36	1731.7
37	1072_Pre	Pre	P	P	GIShigh	Pre_treatment_sample	SD	0.717548	11.8887	0.374144	0	0.00829187	4.93672	20.5263	2.47157	14.2519	0.361269	5.89377	1.73994	0.29709	13.7671	1.83153	9.03221	11.9019	0.704903	5.41722	7.64361	0.490338	0.100824	1.37186	8.43719	1.6549	0	34.4957	0.22479	0.42847	16.8871	5.24259	10.4732	1.34825	2.92778	0.182	0.00943886	0.020279	0	0.256424	1.68318	36	1731.7
38	1075_Post	Post	P	P	GIShigh	NR	PR	3.5937	8.71509	0	0.339612	11.4857	11.8522	2.08563	0	1.38068	17.3998	0.384663	1.33612	5.11113	1.78133	21.1757	0.57554	12.7832	13.1083	25.1918	3.07204	0.607238	0	1.48327	3.97786	0.88487	0.842788	5.87358	0	13.0193	28.5056	0.111385	1.28197	0.204024	0.0323834	0.148	0.0336621	0.0152451	0.942928	0.0228676	0.640889	55	963.3
39	1075_Pre	Pre	P	P	GIShigh	Pre_treatment_sample	PR	0.698434	11.3169	0.141409	1.10674	3.07723	16.566	3.64913	1.33586	1.29066	24.8917	4.27065	2.47446	2.75327	10.0096	4.8827	5.32768	6.2076	0	6.10298	5.24967	2.53712	2.95552	0.0141483	9.69041	7.07266	0	10.2051	0	18.7131	7.84404	0	1.97262	2.4133	0	1.23391	0.919638	0.212224	2.26991	18.0882	2.50546	55	963.3
40	1077_Post	Post	P	N	GIShigh	NR	PR	0.0484752	23.2357	0.105402	3.33833	0.0803723	14.7147	5.99758	0.202715	4.93393	4.31408	0.484083	1.56597	26.6078	2.53688	7.56965	0.333781	3.93059	2.43093	2.6646	6.25251	0	0.0186407	0.27993	2.67481	0.35884	0.0507781	73.1282	0	0.0437679	8.22651	0.305531	0.754803	0.348725	0.150876	0	0	0	0	1.0486	1.26194	70	10000
41	1077_Pre	Pre	P	N	GIShigh	Pre_treatment_sample	PR	0.0249972	13.3638	0.0050674	3.27982	0.03223	14.2741	5.44285	0.779736	5.83808	14.4835	6.25171	0.966956	16.7065	8.3684	1.08799	6.07638	3.01779	0.0623046	6.85783	11.514	0.393476	0.421989	0.577909	7.50853	4.44848	0	44.4297	0	6.33554	3.1246	0.527376	0.650721	1.25525	0.0234962	0.340674	0.0256615	0.462593	8.17461	2.08642	0.77882	70	10000
42	1080_Post	Post	P	N	GIShigh	NR	PD	0.0295223	15.4244	0	20.7809	0.439692	6.33298	8.28642	0.0115875	2.82195	2.06632	2.00271	1.08192	19.9793	4.09145	3.25707	2.419	10.9748	2.60307	3.76262	8.42395	1.43592	0.813704	4.4628	20.2577	0.871061	0.271669	25.2144	2.02732	1.19307	11.8645	2.97724	4.98802	2.16419	0.336008	0.316394	0.679868	0.089982	0	3.13219	2.11429	67	175.2
43	1080_Post	Post	P	N	GIShigh	R	PD	0	0	0	0	6.25	0	0	0	6.25	0	6.25	56.25	0	18.75	6.25	0	0	0	0.0175901	0.422164	0.0175901	0.580475	0.369393	0.914688	1.10818	0	0	0	0	0.123131	0	0	1.19613	0	3.79947	0	91.3456	0	0.0703606	0.0351803	67	175.2
44	1081_Post	Post	P	P	GIShigh	NR	SD	0.633674	0.496043	0.207279	0.134679	0.827797	10.0666	2.35849	0	17.9949	1.05653	0.0949388	7.70521	0.729707	29.2185	4.10799	22.6016	1.76603	0.0809536	5.61295	10.5492	0.0941948	4.16882	12.6934	3.79995	9.68292	0.426165	6.3453	0.23356	1.20388	9.77404	12.7018	6.25503	2.61635	0.526875	0.48453	0	0.520628	0.0425775	9.10404	3.08292	50	10000
45	1081_Post	Post	P	P	GIShigh	R	SD	2.59456	2.0204	0	2.91786	1.47199	0.124688	0.149701	9.80259	3.24302	0	38.2629	5.38847	15.2881	6.56144	7.95802	3.84219	0.374065	0.0761035	0	1.35307	0.139523	0.520041	22.6768	0.0740493	0.164891	0.0564527	11.2596	0.0388561	0.697615	0.164891	33.4198	0.401777	1.00203	26.4505	0.494673	0.0126839	0.481989	0.304414	0.102276	0.107993	50	10000
46	1082_Post	Post	P	P	GIShigh	R	PR	0	0.155479	0	1.12635	0.634178	18.4365	0.119237	0	17.924	8.87741	0	10.333	17.6791	6.70028	16.6689	1.34555	0	6.08019	6.61955	5.04958	0.203417	3.52485	12.259	3.92505	1.68169	0.614612	6.17422	0.0459559	4.11058	9.0398	7.74773	7.8694	7.97335	0.452791	6.51689	0.0162734	3.12105	0.162278	0	6.81171	58	10000
47	1082_Pre	Pre	P	P	GIShigh	Pre_treatment_sample	PR	0	10.1428	0.0200924	2.1095	0.143498	22.8981	1.63749	0	0.731883	36.4469	0.278457	1.23914	15.5206	2.79145	1.90344	1.068	3.0686	0.018482	9.27796	15.7088	0.333641	0.73312	0	15.6675	2.76457	0.190981	14.3691	1.10261	1.84285	27.2843	0.170503	0.295137	1.63844	0	0.141044	0	0.105783	0	7.30332	1.05187	58	10000
48	1083_Post	Post	P	N	GIShigh	R	PR	0	0	0	0	17.8571	0	0	0	7.14286	0	0	3.57143	0	0	71.4286	0	0	0	2.33231	1.04086	1.6384	0.0385505	0.40478	0.636083	0.115652	0.0385505	0.0385505	0	22.4364	3.29607	0.077101	0.40478	0.539707	0	0.501157	0.539707	1.06014	63.377	0	1.48419	59	828.7
49	1083_Pre	Pre	P	N	GIShigh	Pre_treatment_sample	PR	0.515639	2.61332	57.2686	0.16926	0.420933	0.00639182	2.46766	0.175288	11.448	0	1.13811	3.18421	1.19864	7.78936	7.74919	3.12565	0.729687	2.2161	1.34741	4.52303	0.0168966	0.410576	0.221597	3.39598	0.672162	0.0206612	18.5558	0.0218853	0.0250117	11.416	0.340971	45.609	4.71899	0.162746	0.713691	0	0.592387	0	2.48612	2.53301	59	828.7
50	1085_Post	Post	P	P	GIShigh	R	PR	0	0	0	0	0	0	0	0	8.33333	0	41.6667	0	0	50	0	0	0	0	0	2.84644	0	7.56554	0	3.67041	15.8801	0	0.224719	0	0	0	0	0	6.29213	0	11.4607	0	49.588	0	2.47191	0	56	1160.1
51	17001_Post	Post	P	P	GIShigh	NR	PR	0.190077	0.217963	0	0.294636	0	0.17037	1.58597	3.4736	8.08724	0.0222222	18.2145	0.960987	1.26319	23.0204	0.149251	42.1298	0.219777	1.51314	1.10926	14.1622	0.574963	1.16548	13.9062	1.83093	9.10796	1.52009	32.0095	4.5019	0.144092	6.59594	1.06989	0.69533	0.82046	0.00970685	0.129738	0	0.125182	0	7.08278	1.92519	47	10966.6
52	17001_Pre	Pre	P	P	GIShigh	Pre_treatment_sample	PR	0	20.5946	0.0172533	0.0492854	0.201322	4.37159	6.3832	7.61465	3.39595	0.759885	11.3377	2.54822	0.38045	4.92425	3.60514	3.10496	30.7116	15.6883	4.61603	4.21632	0.0265957	0.355523	1.35984	11.439	0.296309	0	37.4161	0	0.980005	18.2444	0.313783	0.473695	0.892705	0	0.356415	0	0.0509165	0	1.85601	1.41812	47	10966.6
53	17004_Post	Post	P	P	GIShigh	R	NA	0	0	0	0	0	0	0	0	34.6154	0	11.5385	20.5128	0	19.2308	11.5385	2.5641	0	0.0260485	8.67413	0.0781454	3.90727	0	13.7536	1.06799	0	0	2.63089	0	40.4272	13.1805	2.21412	0	0	0	0	0.520969	0	13.1284	0.33863	0.0520969	39	11700.9
54	17012_Post	Post	P	N	GIShigh	R	SD	25	0	1.47059	0	1.47059	0	0	0	48.5294	0	0	2.94118	0	4.41176	14.7059	1.47059	0	3.83852	5.12905	6.05559	0.0661813	0.297816	1.62144	1.55526	0.463269	0.727995	3.44143	1.29054	7.34613	8.5043	0.198544	9.43084	3.47452	0	0.330907	0	0.529451	40.4368	0	5.26142	50	1269.1
55	17015_Post	Post	P	N	GIShigh	R	NA	0	4.96324	0	0	3.87971	5.23503	2.81863	0	19.9306	0	4.39174	11.4407	2.38971	8.43101	33.3333	2.20588	0.980392	4.62863	3.12031	12.0337	7.74955	2.57299	5.15339	4.35421	3.77852	0.188375	6.20117	0.215285	2.30506	8.76876	0.847686	3.30561	8.7463	0.228741	9.28113	1.07541	6.35608	0.0253248	2.76282	6.3009	63	423.3
56	17015_Pre	Pre	P	N	GIShigh	Pre_treatment_sample	NA	0	9.45979	0	0.623868	0.171061	0.671591	12.9474	8.73255	3.42423	0	11.1524	1.85076	4.26242	9.80319	0.694305	18.3099	17.8965	0.288085	18.6626	7.94003	5.76701	1.11916	0	16.1681	3.45151	0	2.99832	0	4.66179	24.043	0	0.0329164	1.23529	0	0	9.16955	0	0	0.848195	3.6145	63	423.3
57	18002_Post	Post	P	P	GISlow	NR	PR	0.0729471	3.48134	0	2.63477	0.861943	9.96188	3.84129	1.46193	18.3056	5.6845	3.93338	9.06039	9.82419	12.8544	10.5043	7.08218	0.434973	1.44897	8.10304	3.73307	0.0698543	0.942169	2.29072	9.18942	1.14379	0.0695045	12.0285	0	19.254	18.6355	0.509757	2.51653	1.67565	0.0151393	0	0.0451264	0.049456	15.1823	2.15605	0.941402	50	2005
58	18004_Pre	Pre	P	N	GIShigh	Pre_treatment_sample	PD	78.2973	0.154071	6.03111	0	0	0.436455	0.904274	0.0111508	3.10272	0	0.705138	0.655552	0	5.26934	0.725427	3.6963	0.0111508	0.106236	5.10078	10.6464	0	0.397562	2.94557	9.23375	3.78096	0	23.9177	0.170682	0.026724	14.45	2.31131	19.6751	2.63826	0.353471	0.541516	0	0.201738	0	0.492731	3.00948	55	2577
59	18005_Post	Post	P	N	GIShigh	NR	SD	0	0	0	1.42677	0.0206271	0	0	5.12692	18.7581	0	42.5875	1.21207	6.67929	18.5452	2.24807	3.39549	0	0.527737	8.06209	4.85894	0.151822	1.66977	1.91157	1.9374	1.81576	1.49646	3.6389	2.34432	0.149564	7.98455	0.581938	1.1094	3.84483	0	0.0996685	0	0.447342	0	54.5971	2.77083	53	1625
60	18005_Pre	Pre	P	N	GIShigh	Pre_treatment_sample	SD	0.035727	13.0327	0.017507	0.491702	0.209008	17.9188	6.52766	0.420333	12.7187	7.83538	7.47337	3.54624	10.2632	7.12694	7.95088	1.51994	2.91199	0.530656	7.73968	6.69147	0	0.0479575	1.13965	20.1384	0.380749	0	33.6584	0.0256116	0.0364566	22.2929	0.400702	2.32419	0.759885	0.35923	0.0169952	0	0.0169952	0	1.3203	2.11981	53	1625
61	2001_Pre	Pre	P	N	GIShigh	Pre_treatment_sample	PR	4.22401	13.5027	0.738681	5.38503	0.466837	8.45362	6.23913	0.678997	6.12296	2.86713	4.69181	4.30289	19.2283	9.22235	5.60517	4.55347	3.71691	0.155171	0.491979	14.1161	0.37594	0.401738	4.4824	2.44608	4.21789	0.0668481	31.3175	0.344865	0.0188193	4.58322	6.60523	6.65892	1.3593	21.0762	0.150554	0	0	0	0.314631	0.816503	59	2037.2
62	2009_Post	Post	P	N	GIShigh	NR	PR	0	8.18508	0.0212983	0.0928223	0.547231	28.2663	11.0834	0	6.95956	10.7968	0.00425967	6.49665	0.627049	14.898	4.62562	5.371	2.02492	0.237727	5.50251	11.591	0.179386	2.86429	0.450925	13.7339	1.73952	0.044405	10.7837	0.140828	0.588236	19.0145	0.217636	5.73763	12.2123	0.00745379	1.1824	0	1.80841	0	2.60077	9.36246	53	3867.8
63	2009_Pre	Pre	P	N	GIShigh	Pre_treatment_sample	PR	0	2.76378	0	0.274348	2.7944	19.4529	2.80991	0	13.9211	9.84461	0.67993	10.0088	3.2128	12.0053	14.4643	7.63655	0.131234	0.0698995	13.8403	6.25435	0	0.54195	0.815851	12.8799	1.10587	0	17.1261	3.22023	0.151422	31.4552	0.2331	4.66038	1.39332	0.285525	0.600149	0	0.390374	0	0.755829	4.2203	53	3867.8
Figure 3D pre vs NR
No.	name	order	type	Post	Pre	Change	LogFC	.y.	group1	group2	p	p.adj	method
4	CN12_Epi_IFNG+	1	Epi	7.19376	0.811809	6.38195	3.14753	proportion	Pre_treatment_sample	NR	0.00737109	0.032	Wilcoxon
17	CN9_Epi_KI67+	2	Epi	5.34543	7.18737	-1.84194	-0.427157	proportion	Pre_treatment_sample	NR	0.853492	0.91	Wilcoxon
2	CN1_Epi_KI67+_Mix	3	Epi	6.87746	9.03739	-2.15993	-0.39403	proportion	Pre_treatment_sample	NR	0.265764	0.46	Wilcoxon
13	CN28_Epi_IFNG+_KI67+	4	Epi	8.95172	4.39478	4.55694	1.02637	proportion	Pre_treatment_sample	NR	0.0596212	0.14	Wilcoxon
8	CN19_Epi_PDL1+	5	Epi	3.26246	1.22212	2.04033	1.41657	proportion	Pre_treatment_sample	NR	0.681322	0.81	Wilcoxon
7	CN18_Epi_other_KI67+	6	Epi	5.01626	6.7401	-1.72384	-0.426157	proportion	Pre_treatment_sample	NR	0.79602	0.88	Wilcoxon
10	CN20_Epi_E_Cad+	7	Epi	3.79922	7.848	-4.04878	-1.04662	proportion	Pre_treatment_sample	NR	0.594928	0.78	Wilcoxon
1	CN0_Epi_IDO1+	8	Epi	5.13749	7.17644	-2.03896	-0.482206	proportion	Pre_treatment_sample	NR	0.636298	0.81	Wilcoxon
6	CN17_Epi_E_Cad+_Mix	9	Epi	7.13195	8.00261	-0.870661	-0.166174	proportion	Pre_treatment_sample	NR	0.490463	0.71	Wilcoxon
3	CN11_Epi_CD44+	10	Epi	1.58152	7.88328	-6.30176	-2.31748	proportion	Pre_treatment_sample	NR	0.322384	0.52	Wilcoxon
16	CN5_Epi_other	11	Epi	10.126	4.60342	5.52255	1.13728	proportion	Pre_treatment_sample	NR	0.372772	0.57	Wilcoxon
14	CN30_Epi_other_Mix	12	Epi	11.4635	7.50318	3.96033	0.611475	proportion	Pre_treatment_sample	NR	0.413551	0.62	Wilcoxon
11	CN24_Epi_PDL1+_Mix	13	Epi	5.8789	3.61509	2.26382	0.701517	proportion	Pre_treatment_sample	NR	0.5341	0.75	Wilcoxon
12	CN27_Epi_CD44+_VIM+_other	14	Epi	3.87715	4.86662	-0.989474	-0.327925	proportion	Pre_treatment_sample	NR	0.372772	0.57	Wilcoxon
9	CN2_Epi_Fib_Mix	15	Epi	7.15799	6.38915	0.768848	0.163932	proportion	Pre_treatment_sample	NR	0.634655	0.81	Wilcoxon
5	CN15_Epi_CD44+_VIM+	16	Epi	1.39957	5.11771	-3.71815	-1.87052	proportion	Pre_treatment_sample	NR	1	1	Wilcoxon
15	CN36_Epi_E_Cad+_KI67+	17	Epi	5.79964	7.60093	-1.80129	-0.390213	proportion	Pre_treatment_sample	NR	0.798167	0.88	Wilcoxon
27	CN29_DC_PDL1+_TAM_Mix	18	Stroma	15.5915	24.7141	-9.12264	-0.664578	proportion	Pre_treatment_sample	NR	0.0282636	0.079	Wilcoxon
39	CN7_Neu_HIF1a+	19	Stroma	7.08363	3.31491	3.76872	1.09552	proportion	Pre_treatment_sample	NR	0.600268	0.78	Wilcoxon
24	CN23_Endo_CD34+	20	Stroma	6.31154	10.8659	-4.5544	-0.783749	proportion	Pre_treatment_sample	NR	0.0282636	0.079	Wilcoxon
28	CN3_TAM_iNOS+	21	Stroma	1.17997	0.253776	0.926193	2.21712	proportion	Pre_treatment_sample	NR	0.158405	0.33	Wilcoxon
30	CN32_Fib_SMA+_Mix	22	Stroma	10.747	16.3562	-5.60922	-0.605908	proportion	Pre_treatment_sample	NR	0.0413634	0.11	Wilcoxon
19	CN13_Fib_SMA+	23	Stroma	7.13169	7.64097	-0.509274	-0.0995106	proportion	Pre_treatment_sample	NR	0.970865	1	Wilcoxon
31	CN33_PC	24	Stroma	4.43748	3.01607	1.42141	0.55707	proportion	Pre_treatment_sample	NR	0.444761	0.66	Wilcoxon
40	CN8_Fib_SMA+_Mix	25	Stroma	4.27833	2.3485	1.92983	0.865311	proportion	Pre_treatment_sample	NR	0.123835	0.28	Wilcoxon
20	CN14_Endo_CD34neg_Mix	26	Stroma	9.00796	7.69258	1.31538	0.227733	proportion	Pre_treatment_sample	NR	0.265764	0.46	Wilcoxon
36	CN39_Fib_CD34+	27	Stroma	1.27491	0.617014	0.657898	1.04702	proportion	Pre_treatment_sample	NR	1	1	Wilcoxon
23	CN22_PC_CD38neg	28	Stroma	4.98013	1.995	2.98514	1.3198	proportion	Pre_treatment_sample	NR	0.00808576	0.032	Wilcoxon
33	CN35_Fib_other_Mix	29	Stroma	5.44615	1.88035	3.5658	1.53423	proportion	Pre_treatment_sample	NR	0.0188439	0.06	Wilcoxon
32	CN34_T_other	30	Stroma	3.06121	5.81152	-2.75031	-0.924814	proportion	Pre_treatment_sample	NR	0.760778	0.86	Wilcoxon
29	CN31_Fib_SMAneg_VIM+_Mix	31	Stroma	4.17694	2.08167	2.09527	1.0047	proportion	Pre_treatment_sample	NR	0.196181	0.39	Wilcoxon
25	CN25_Endo_CD34neg	32	Stroma	4.71642	2.61164	2.10478	0.852736	proportion	Pre_treatment_sample	NR	0.0826207	0.19	Wilcoxon
35	CN38_Fib_like_Endo_CD34neg	33	Stroma	1.6152	0.734007	0.881188	1.13784	proportion	Pre_treatment_sample	NR	0.283579	0.48	Wilcoxon
21	CN16_Fib_CD34+_Mix	34	Stroma	0.830407	0.876384	-0.0459773	-0.077745	proportion	Pre_treatment_sample	NR	0.701479	0.81	Wilcoxon
22	CN21_Fib_other	35	Stroma	2.36375	0.903794	1.45996	1.38701	proportion	Pre_treatment_sample	NR	0.0152971	0.051	Wilcoxon
26	CN26_TAM_HLA-DRlow_CD68high	36	Stroma	0.512329	0.223266	0.289062	1.1983	proportion	Pre_treatment_sample	NR	7.75584e-05	0.001	Wilcoxon
18	CN10_DC_PDL1neg	37	Stroma	2.15689	1.33305	0.823841	0.694224	proportion	Pre_treatment_sample	NR	0.0498434	0.12	Wilcoxon
37	CN4_Fib_like	38	Stroma	1.63694	0.420359	1.21658	1.96131	proportion	Pre_treatment_sample	NR	0.0184712	0.06	Wilcoxon
34	CN37_B	39	Stroma	0.335471	3.07754	-2.74207	-3.19752	proportion	Pre_treatment_sample	NR	0.594928	0.78	Wilcoxon
38	CN6_Fib_SMAneg_VIM+	40	Stroma	1.12424	1.23139	-0.107147	-0.131334	proportion	Pre_treatment_sample	NR	0.261055	0.46	Wilcoxon
Figure 3D pre vs R
No.	name	order	type	Post	Pre	Change	LogFC	.y.	group1	group2	p	p.adj	method
4	CN12_Epi_IFNG+	1	Epi	0.20221	0.811809	-0.609599	-2.00529	proportion	Pre_treatment_sample	R	0.000571797	0.005	Wilcoxon
17	CN9_Epi_KI67+	2	Epi	0.0828934	7.18737	-7.10447	-6.43806	proportion	Pre_treatment_sample	R	9.20452e-07	4.3e-05	Wilcoxon
2	CN1_Epi_KI67+_Mix	3	Epi	0.659877	9.03739	-8.37751	-3.77564	proportion	Pre_treatment_sample	R	2.24634e-06	6.7e-05	Wilcoxon
13	CN28_Epi_IFNG+_KI67+	4	Epi	1.83623	4.39478	-2.55855	-1.25904	proportion	Pre_treatment_sample	R	0.00048848	0.0049	Wilcoxon
8	CN19_Epi_PDL1+	5	Epi	0.78805	1.22212	-0.434075	-0.633033	proportion	Pre_treatment_sample	R	0.00268696	0.015	Wilcoxon
7	CN18_Epi_other_KI67+	6	Epi	1.49753	6.7401	-5.24258	-2.17019	proportion	Pre_treatment_sample	R	0.000236675	0.0028	Wilcoxon
10	CN20_Epi_E_Cad+	7	Epi	2.00707	7.848	-5.84094	-1.96724	proportion	Pre_treatment_sample	R	0.00100479	0.0075	Wilcoxon
1	CN0_Epi_IDO1+	8	Epi	2.82208	7.17644	-4.35436	-1.34651	proportion	Pre_treatment_sample	R	0.00698285	0.031	Wilcoxon
6	CN17_Epi_E_Cad+_Mix	9	Epi	4.83532	8.00261	-3.16729	-0.726859	proportion	Pre_treatment_sample	R	0.00148663	0.0099	Wilcoxon
3	CN11_Epi_CD44+	10	Epi	1.15748	7.88328	-6.7258	-2.76781	proportion	Pre_treatment_sample	R	0.00775229	0.032	Wilcoxon
16	CN5_Epi_other	11	Epi	11.8221	4.60342	7.21872	1.36071	proportion	Pre_treatment_sample	R	0.954432	0.99	Wilcoxon
14	CN30_Epi_other_Mix	12	Epi	14.6488	7.50318	7.14565	0.965211	proportion	Pre_treatment_sample	R	0.128758	0.28	Wilcoxon
11	CN24_Epi_PDL1+_Mix	13	Epi	8.97159	3.61509	5.35651	1.31133	proportion	Pre_treatment_sample	R	0.783765	0.88	Wilcoxon
12	CN27_Epi_CD44+_VIM+_other	14	Epi	7.72514	4.86662	2.85852	0.66664	proportion	Pre_treatment_sample	R	0.343103	0.54	Wilcoxon
9	CN2_Epi_Fib_Mix	15	Epi	14.825	6.38915	8.43586	1.21434	proportion	Pre_treatment_sample	R	0.0259386	0.076	Wilcoxon
5	CN15_Epi_CD44+_VIM+	16	Epi	3.53923	5.11771	-1.57849	-0.532065	proportion	Pre_treatment_sample	R	0.67092	0.81	Wilcoxon
15	CN36_Epi_E_Cad+_KI67+	17	Epi	22.5793	7.60093	14.9784	1.57075	proportion	Pre_treatment_sample	R	0.0594729	0.14	Wilcoxon
27	CN29_DC_PDL1+_TAM_Mix	18	Stroma	5.07127	24.7141	-19.6428	-2.28492	proportion	Pre_treatment_sample	R	4.16067e-06	0.0001	Wilcoxon
39	CN7_Neu_HIF1a+	19	Stroma	1.09642	3.31491	-2.21849	-1.59617	proportion	Pre_treatment_sample	R	0.000578216	0.005	Wilcoxon
24	CN23_Endo_CD34+	20	Stroma	1.99683	10.8659	-8.86911	-2.44403	proportion	Pre_treatment_sample	R	1.07533e-06	4.3e-05	Wilcoxon
28	CN3_TAM_iNOS+	21	Stroma	0.3973	0.253776	0.143524	0.646674	proportion	Pre_treatment_sample	R	1	1	Wilcoxon
30	CN32_Fib_SMA+_Mix	22	Stroma	4.3925	16.3562	-11.9637	-1.89672	proportion	Pre_treatment_sample	R	2.76521e-05	0.00043	Wilcoxon
19	CN13_Fib_SMA+	23	Stroma	4.15778	7.64097	-3.48319	-0.877943	proportion	Pre_treatment_sample	R	0.0209066	0.064	Wilcoxon
31	CN33_PC	24	Stroma	2.92815	3.01607	-0.087922	-0.0426815	proportion	Pre_treatment_sample	R	0.375701	0.57	Wilcoxon
40	CN8_Fib_SMA+_Mix	25	Stroma	2.83305	2.3485	0.484549	0.270616	proportion	Pre_treatment_sample	R	0.706221	0.81	Wilcoxon
20	CN14_Endo_CD34neg_Mix	26	Stroma	6.08848	7.69258	-1.60409	-0.337384	proportion	Pre_treatment_sample	R	0.183336	0.37	Wilcoxon
36	CN39_Fib_CD34+	27	Stroma	1.01245	0.617014	0.395437	0.714478	proportion	Pre_treatment_sample	R	0.57919	0.78	Wilcoxon
23	CN22_PC_CD38neg	28	Stroma	4.65319	1.995	2.65819	1.22183	proportion	Pre_treatment_sample	R	0.220844	0.41	Wilcoxon
33	CN35_Fib_other_Mix	29	Stroma	5.31086	1.88035	3.4305	1.49794	proportion	Pre_treatment_sample	R	0.00437639	0.022	Wilcoxon
32	CN34_T_other	30	Stroma	4.11044	5.81152	-1.70108	-0.499622	proportion	Pre_treatment_sample	R	0.647683	0.81	Wilcoxon
29	CN31_Fib_SMAneg_VIM+_Mix	31	Stroma	5.78818	2.08167	3.70651	1.47537	proportion	Pre_treatment_sample	R	0.655651	0.81	Wilcoxon
25	CN25_Endo_CD34neg	32	Stroma	7.2794	2.61164	4.66776	1.47886	proportion	Pre_treatment_sample	R	0.301899	0.5	Wilcoxon
35	CN38_Fib_like_Endo_CD34neg	33	Stroma	2.88514	0.734007	2.15113	1.97477	proportion	Pre_treatment_sample	R	0.021458	0.064	Wilcoxon
21	CN16_Fib_CD34+_Mix	34	Stroma	1.76245	0.876384	0.88607	1.00795	proportion	Pre_treatment_sample	R	0.817627	0.89	Wilcoxon
22	CN21_Fib_other	35	Stroma	6.09435	0.903794	5.19056	2.75341	proportion	Pre_treatment_sample	R	0.00345762	0.018	Wilcoxon
26	CN26_TAM_HLA-DRlow_CD68high	36	Stroma	1.66159	0.223266	1.43832	2.89573	proportion	Pre_treatment_sample	R	0.0096452	0.037	Wilcoxon
18	CN10_DC_PDL1neg	37	Stroma	7.30799	1.33305	5.97494	2.45475	proportion	Pre_treatment_sample	R	0.686545	0.81	Wilcoxon
37	CN4_Fib_like	38	Stroma	10.0931	0.420359	9.67272	4.5856	proportion	Pre_treatment_sample	R	0.00174642	0.011	Wilcoxon
34	CN37_B	39	Stroma	2.40672	3.07754	-0.670818	-0.354708	proportion	Pre_treatment_sample	R	0.233291	0.42	Wilcoxon
38	CN6_Fib_SMAneg_VIM+	40	Stroma	10.6724	1.23139	9.441	3.11552	proportion	Pre_treatment_sample	R	0.104328	0.24	Wilcoxon
Figure 3D NR vs R
No.	name	order	type	NR	R	Change	LogFC	.y.	group1	group2	p	p.adj	method
4	CN12_Epi_IFNG+	1	Epi	7.19376	0.20221	6.99155	5.15282	proportion	R	NR	8.14724e-07	4.3e-05	Wilcoxon
17	CN9_Epi_KI67+	2	Epi	5.34543	0.0828934	5.26254	6.01091	proportion	R	NR	9.56666e-06	0.00019	Wilcoxon
2	CN1_Epi_KI67+_Mix	3	Epi	6.87746	0.659877	6.21758	3.38161	proportion	R	NR	0.000349375	0.0038	Wilcoxon
13	CN28_Epi_IFNG+_KI67+	4	Epi	8.95172	1.83623	7.11549	2.28542	proportion	R	NR	2.86679e-05	0.00043	Wilcoxon
8	CN19_Epi_PDL1+	5	Epi	3.26246	0.78805	2.47441	2.0496	proportion	R	NR	0.013961	0.051	Wilcoxon
7	CN18_Epi_other_KI67+	6	Epi	5.01626	1.49753	3.51874	1.74403	proportion	R	NR	0.00483964	0.023	Wilcoxon
10	CN20_Epi_E_Cad+	7	Epi	3.79922	2.00707	1.79215	0.920616	proportion	R	NR	0.00565111	0.026	Wilcoxon
1	CN0_Epi_IDO1+	8	Epi	5.13749	2.82208	2.3154	0.864302	proportion	R	NR	0.0104134	0.039	Wilcoxon
6	CN17_Epi_E_Cad+_Mix	9	Epi	7.13195	4.83532	2.29663	0.560684	proportion	R	NR	0.0150568	0.051	Wilcoxon
3	CN11_Epi_CD44+	10	Epi	1.58152	1.15748	0.424039	0.450323	proportion	R	NR	0.100981	0.23	Wilcoxon
16	CN5_Epi_other	11	Epi	10.126	11.8221	-1.69618	-0.223433	proportion	R	NR	0.548739	0.76	Wilcoxon
14	CN30_Epi_other_Mix	12	Epi	11.4635	14.6488	-3.18532	-0.353737	proportion	R	NR	0.492041	0.71	Wilcoxon
11	CN24_Epi_PDL1+_Mix	13	Epi	5.8789	8.97159	-3.09269	-0.609817	proportion	R	NR	0.826257	0.89	Wilcoxon
12	CN27_Epi_CD44+_VIM+_other	14	Epi	3.87715	7.72514	-3.84799	-0.994565	proportion	R	NR	0.213952	0.41	Wilcoxon
9	CN2_Epi_Fib_Mix	15	Epi	7.15799	14.825	-7.66701	-1.05041	proportion	R	NR	0.0452068	0.12	Wilcoxon
5	CN15_Epi_CD44+_VIM+	16	Epi	1.39957	3.53923	-2.13966	-1.33845	proportion	R	NR	0.871416	0.92	Wilcoxon
15	CN36_Epi_E_Cad+_KI67+	17	Epi	5.79964	22.5793	-16.7797	-1.96097	proportion	R	NR	0.0340043	0.093	Wilcoxon
27	CN29_DC_PDL1+_TAM_Mix	18	Stroma	15.5915	5.07127	10.5202	1.62034	proportion	R	NR	0.00224495	0.013	Wilcoxon
39	CN7_Neu_HIF1a+	19	Stroma	7.08363	1.09642	5.98721	2.69169	proportion	R	NR	0.0012092	0.0085	Wilcoxon
24	CN23_Endo_CD34+	20	Stroma	6.31154	1.99683	4.31471	1.66028	proportion	R	NR	0.000813468	0.0065	Wilcoxon
28	CN3_TAM_iNOS+	21	Stroma	1.17997	0.3973	0.782669	1.57045	proportion	R	NR	0.210484	0.41	Wilcoxon
30	CN32_Fib_SMA+_Mix	22	Stroma	10.747	4.3925	6.35445	1.29081	proportion	R	NR	0.00299716	0.016	Wilcoxon
19	CN13_Fib_SMA+	23	Stroma	7.13169	4.15778	2.97391	0.778432	proportion	R	NR	0.0145327	0.051	Wilcoxon
31	CN33_PC	24	Stroma	4.43748	2.92815	1.50933	0.599752	proportion	R	NR	0.138627	0.3	Wilcoxon
40	CN8_Fib_SMA+_Mix	25	Stroma	4.27833	2.83305	1.44529	0.594694	proportion	R	NR	0.15197	0.32	Wilcoxon
20	CN14_Endo_CD34neg_Mix	26	Stroma	9.00796	6.08848	2.91947	0.565117	proportion	R	NR	0.0382532	0.1	Wilcoxon
36	CN39_Fib_CD34+	27	Stroma	1.27491	1.01245	0.262461	0.332546	proportion	R	NR	0.518211	0.74	Wilcoxon
23	CN22_PC_CD38neg	28	Stroma	4.98013	4.65319	0.326944	0.0979645	proportion	R	NR	0.313132	0.51	Wilcoxon
33	CN35_Fib_other_Mix	29	Stroma	5.44615	5.31086	0.135292	0.0362918	proportion	R	NR	0.675138	0.81	Wilcoxon
32	CN34_T_other	30	Stroma	3.06121	4.11044	-1.04923	-0.425192	proportion	R	NR	0.918482	0.96	Wilcoxon
29	CN31_Fib_SMAneg_VIM+_Mix	31	Stroma	4.17694	5.78818	-1.61124	-0.470663	proportion	R	NR	0.588405	0.78	Wilcoxon
25	CN25_Endo_CD34neg	32	Stroma	4.71642	7.2794	-2.56298	-0.626128	proportion	R	NR	0.717924	0.82	Wilcoxon
35	CN38_Fib_like_Endo_CD34neg	33	Stroma	1.61519	2.88514	-1.26994	-0.836932	proportion	R	NR	0.173536	0.35	Wilcoxon
21	CN16_Fib_CD34+_Mix	34	Stroma	0.830407	1.76246	-0.932048	-1.0857	proportion	R	NR	0.825918	0.89	Wilcoxon
22	CN21_Fib_other	35	Stroma	2.36375	6.09435	-3.7306	-1.36639	proportion	R	NR	0.693018	0.81	Wilcoxon
26	CN26_TAM_HLA-DRlow_CD68high	36	Stroma	0.512329	1.66159	-1.14926	-1.69742	proportion	R	NR	0.271464	0.47	Wilcoxon
18	CN10_DC_PDL1neg	37	Stroma	2.15689	7.30799	-5.1511	-1.76052	proportion	R	NR	0.528372	0.75	Wilcoxon
37	CN4_Fib_like	38	Stroma	1.63694	10.0931	-8.45613	-2.62429	proportion	R	NR	0.23041	0.42	Wilcoxon
34	CN37_B	39	Stroma	0.335471	2.40672	-2.07125	-2.84281	proportion	R	NR	0.321497	0.52	Wilcoxon
38	CN6_Fib_SMAneg_VIM+	40	Stroma	1.12424	10.6724	-9.54815	-3.24686	proportion	R	NR	0.659488	0.81	Wilcoxon
Figure 3E						Figure 3F
celltype	proportion		celltype	proportion		Celltype	CN29_DC_PDL1+_TAM_Mix
Epi_IFNG+	77.7339		Fib_SMA+_betaCatenin+	10.9043		TAM_HLA-DRlow	6.18691
other_epi	17.7378		TAM_KI67+	9.07607		TAM_Vimentin+	5.60155
stroma	4.52832		TAM_Vimentin+	5.51747		TAM_PDL1+	4.73366
			TAM_PDL1+	5.19099		TAM_KI67+	4.58015
			TAM_HLA-DRlow	3.65655		TAM_HLA-DRlow_CD163+	4.44098
			TAM_HIF1a+	3.6239		TAM_IDO1+	4.17398
			TAM_HLA-DRlow_CD44+	3.23213		TAM_HIF1a+	2.63532
			DC_PDL1+	3.29742		Fib_SMA+_betaCatenin+	5.32738
			CD4T_FOXP3+_PD1+	2.1221		CD4T_FOXP3+_PD1+	3.97926
			CD8T_PD1+_TOX+	2.77506		CD4T_PD1+_TOX+	2.6831
			other_stroma	50.604		CD8T_PD1+	3.04925
						CD8T_PD1+_TOX+	2.75299
						other	49.8555
[truncated: 2 more columns]

## Sheet: Figure 4
Figure 4A left pre						Figure 4A right post NR
celltype	proportion		celltype	proportion		celltype	proportion		celltype	proportion
Epi_IFNG+	74.0228		TAMs	25.3425		Epi_IFNG+	79.1317		TAMs	48.4204
stroma	3.26111		DC_PDL1+	4.10959		stroma	5.10113		DC_PDL1+	3.09478
other_epi	22.7161		CD4T_FOXP3+_PD1+	2.73973		other_epi	15.7671		CD4T_FOXP3+_PD1+	1.48291
			CD8T_PD1+_TOX+	4.10959					CD8T_PD1+_TOX+	1.54739
			CD4T_IFNG+	4.79452					CD4T_IFNG+	1.28949
			PC_CD38neg	0					PC_CD38neg	0.70922
			PC_CD38+_CD79a+	0.684932					PC_CD38+_CD79a+	0.0644745
			Neu_PDL1+	2.05479					Neu_PDL1+	1.61186
			Fib_SMA+_betaCatenin+	7.53425					Fib_SMA+_betaCatenin+	11.3475
			other_stroma	48.6301					other_stroma	30.432
Figure 4C				Figure 4D
Phenotype	median_distance_to_CN12_Epi_IFNG+	n_cells			Comparison	KS_Statistic	P_Value	Sample_Size_Group1	Sample_Size_Group2	P_Value_Adjusted
CN29_DC_PDL1+_TAM_Mix	232.852	108341		1	Pre_treatment_sample vs R	0.446129	0	58369	10424	0
CN33_PC	266.044	29209		2	Pre_treatment_sample vs NR	0.22054	0	58369	39548	0
CN8_Fib_SMA+_Mix	295.694	22458		3	R vs NR	0.536155	0	10424	39548	0
CN23_Endo_CD34+	321.092	34953
CN14_Endo_CD34neg_Mix	327.104	45429				p-value < 2.2e-16
CN3_TAM_iNOS+	328.084	7049
CN32_Fib_SMA+_Mix	331.252	69455
CN37_B	335.841	17980
CN21_Fib_other	342.744	19271
CN35_Fib_other_Mix	348.776	30471
CN25_Endo_CD34neg	390.743	20359
CN13_Fib_SMA+	392.029	40258
CN26_TAM_HLA-DRlow_CD68high	407.738	4911
CN22_PC_CD38neg	408.367	23461
CN16_Fib_CD34+_Mix	421.754	14701
CN34_T_other	426.551	37393
CN10_DC_PDL1neg	531.467	24896
CN39_Fib_CD34+	547.925	10909
CN7_Neu_HIF1a+	562.446	24178
CN38_Fib_like_Endo_CD34neg	565.25	15146
CN4_Fib_like	571.809	23143
CN31_Fib_SMAneg_VIM+_Mix	955.112	25603
CN6_Fib_SMAneg_VIM+	1186.26	41755
Figure 4E left
Pretreatment_CN29_correlation_pearson_r															Pretreatment_CN29_PCI
	TAM_HLA-DRlow	TAM_HLA-DRlow_CD163+	TAM_PDL1+	TAM_KI67+	TAM_Vimentin+	CD4T_PD1+_TOX+	CD8T_PD1+_TOX+	TAM_HIF1a+	CD8T_PD1+	CD4T_FOXP3+_PD1+	CD4T_PD1+	CD4T_FOXP3+_PD1neg	TAM_IDO1+			TAM_HLA-DRlow	TAM_HLA-DRlow_CD163+	TAM_PDL1+	TAM_KI67+	TAM_Vimentin+	CD4T_PD1+_TOX+	CD8T_PD1+_TOX+	TAM_HIF1a+	CD8T_PD1+	CD4T_FOXP3+_PD1+	CD4T_PD1+	CD4T_FOXP3+_PD1neg	TAM_IDO1+
TAM_HLA-DRlow	1	0.00515021	0.0665096	0.179234	0.41336	-0.231965	-0.237739	0.166554	0.106041	-0.0937555	0.144355	0.0383798	-0.0383615		TAM_HLA-DRlow	1.50895	0.785822	0.315705	0.425522	0.670571	-0.856542	-0.344865	0.386969	-0.888695	-0.432126	-0.201279	0.150769	-0.095245
TAM_HLA-DRlow_CD163+	0.00515021	1	0.115827	0.0661619	0.0566163	-0.100974	0.0644408	-0.192411	-0.0348688	-0.464875	-0.438686	-0.34291	-0.113165		TAM_HLA-DRlow_CD163+	0.788575	2.14035	-0.172332	0.0355025	0.416162	-0.479647	-0.0684706	-0.292048	-0.439222	-0.693097	-0.704929	-0.0284005	-0.179611
TAM_PDL1+	0.0665096	0.115827	1	0.632687	0.609522	0.210415	0.656842	0.256926	0.136543	0.318378	0.0981623	-0.123869	-0.107241		TAM_PDL1+	0.340415	-0.159984	2.14134	0.58175	0.465707	0.509209	0.218201	0.751426	0.486462	0.690838	0.49696	0.114604	0.665337
TAM_KI67+	0.179234	0.0661619	0.632687	1	0.640211	0.176741	0.359556	0.200599	0.0588796	0.0916502	0.142124	-0.134808	-0.0555997		TAM_KI67+	0.402673	0.0655702	0.577402	1.9143	0.525136	0.0200652	-0.00733665	0.114822	-0.133782	0.403504	0.299694	-0.181084	0.655964
TAM_Vimentin+	0.41336	0.0566163	0.609522	0.640211	1	0.235415	0.424249	0.200014	0.291494	0.196856	0.23045	0.0651624	-0.119687		TAM_Vimentin+	0.655383	0.407598	0.453656	0.569687	1.39821	-0.190865	0.278857	0.57677	0.180844	0.110194	0.321362	0.26706	0.129873
CD4T_PD1+_TOX+	-0.231965	-0.100974	0.210415	0.176741	0.235415	1	0.68667	0.0514919	0.432651	0.417486	0.405997	-0.000385542	0.551159		CD4T_PD1+_TOX+	-0.678484	-0.534514	0.605174	0.0796481	-0.106964	2.16458	1.24116	-2.18928	1.10571	0.987084	1.1728	-0.183408	0.86494
CD8T_PD1+_TOX+	-0.237739	0.0644408	0.656842	0.359556	0.424249	0.68667	1	-0.118115	0.403129	0.408122	0.146181	-0.00655667	0.265705		CD8T_PD1+_TOX+	-0.323585	-0.142048	0.288812	0.0629252	0.318486	1.39036	2.19415	-1.85585	1.34789	0.730388	0.813343	0.245541	0.423432
TAM_HIF1a+	0.166554	-0.192411	0.256926	0.200599	0.200014	0.0514919	-0.118115	1	0.292106	0.386026	0.574055	0.0657974	-0.0206278		TAM_HIF1a+	0.323565	-0.433736	0.682381	0.181543	0.519871	-1.46536	-1.27908	3.1724	-0.566959	-0.289952	-0.54788	-0.740985	-0.0111224
CD8T_PD1+	0.106041	-0.0348688	0.136543	0.0588796	0.291494	0.432651	0.403129	0.292106	1	0.367608	0.538788	0.219395	0.162939		CD8T_PD1+	-0.708709	-0.566635	0.498177	-0.199176	0.227905	1.15816	1.34132	-0.259596	2.31426	0.729721	1.76139	-0.120232	0.594867
CD4T_FOXP3+_PD1+	-0.0937555	-0.464875	0.318378	0.0916502	0.196856	0.417486	0.408122	0.386026	0.367608	1	0.570456	0.567813	0.301034		CD4T_FOXP3+_PD1+	-0.375404	-0.634489	0.680088	0.407536	0.128057	1.02691	0.751231	-0.25505	0.791982	1.50611	1.06918	0.753879	0.604994
CD4T_PD1+	0.144355	-0.438686	0.0981623	0.142124	0.23045	0.405997	0.146181	0.574055	0.538788	0.570456	1	0.368209	0.123995		CD4T_PD1+	-0.242238	-0.52251	0.431088	0.336313	0.241058	1.06509	0.874154	-0.958669	1.76702	1.01002	2.7072	0.354641	1.10927
CD4T_FOXP3+_PD1neg	0.0383798	-0.34291	-0.123869	-0.134808	0.0651624	-0.000385542	-0.00655667	0.0657974	0.219395	0.567813	0.368209	1	0.254952		CD4T_FOXP3+_PD1neg	0.122983	-0.0982389	-0.00199748	-0.146178	0.303358	-0.00168717	0.184645	-0.772795	-0.0297885	0.768502	-0.0284058	1.84884	0.414861
TAM_IDO1+	-0.0383615	-0.113165	-0.107241	-0.0555997	-0.119687	0.551159	0.265705	-0.0206278	0.162939	0.301034	0.123995	0.254952	1		TAM_IDO1+	-0.145865	-0.136961	0.659836	0.669329	0.131599	0.851329	0.444809	-0.0559642	0.604867	0.649201	1.1849	0.486383	2.85241
Figure 4E right
PostNira_CN29_correlation_pearson_r															PostNira_CN29_PCI
	CD8T_PD1+	CD4T_PD1+_TOX+	CD8T_PD1+_TOX+	CD4T_FOXP3+_PD1neg	CD4T_FOXP3+_PD1+	CD4T_PD1+	TAM_HLA-DRlow	TAM_HLA-DRlow_CD163+	TAM_KI67+	TAM_Vimentin+	TAM_IDO1+	TAM_HIF1a+	TAM_PDL1+			CD8T_PD1+	CD4T_PD1+_TOX+	CD8T_PD1+_TOX+	CD4T_FOXP3+_PD1neg	CD4T_FOXP3+_PD1+	CD4T_PD1+	TAM_HLA-DRlow	TAM_HLA-DRlow_CD163+	TAM_KI67+	TAM_Vimentin+	TAM_IDO1+	TAM_HIF1a+	TAM_PDL1+
CD8T_PD1+	1	0.637392	0.712877	0.161789	0.397181	0.623593	-0.163027	-0.01538	0.254486	0.172226	0.0153845	0.0398087	-0.0859583		CD8T_PD1+	2.72695	1.26446	1.82774	-0.17175	1.01887	2.07664	-0.613448	-0.685115	0.523002	0.5493	0.700377	0.447287	0.390263
CD4T_PD1+_TOX+	0.637392	1	0.839558	0.560316	0.691663	0.623305	-0.149417	-0.0855835	0.139673	0.0738987	-3.60339e-05	0.0300107	-0.0321787		CD4T_PD1+_TOX+	1.29779	2.70123	1.80975	0.835109	1.26366	1.67259	-0.493838	-0.594489	0.340364	0.0976522	0.657491	0.250262	0.398667
CD8T_PD1+_TOX+	0.712877	0.839558	1	0.450827	0.573893	0.512935	-0.159011	-0.113605	0.254402	0.0629536	0.00444944	-0.0451128	-0.0561983		CD8T_PD1+_TOX+	1.82697	1.7936	2.3912	0.555661	1.12219	0.951319	-0.0853226	-0.154435	0.519348	0.174858	0.292894	0.00207423	-0.148225
CD4T_FOXP3+_PD1neg	0.161789	0.560316	0.450827	1	0.670127	0.378279	0.132016	-0.0545501	0.199119	0.304171	0.0701194	0.266193	0.203949		CD4T_FOXP3+_PD1neg	0.147155	0.597483	0.499474	2.20208	1.00028	0.704257	0.74018	-0.0405072	-0.117136	0.595586	0.621164	0.0804165	0.297807
CD4T_FOXP3+_PD1+	0.397181	0.691663	0.573893	0.670127	1	0.739654	0.0278835	-0.0694377	0.330405	0.289625	0.00836018	0.579384	0.491961		CD4T_FOXP3+_PD1+	0.913272	1.43075	1.03961	1.07473	2.20825	1.93962	-0.0471255	-0.188936	0.879479	0.491402	0.522914	0.882896	1.02234
CD4T_PD1+	0.623593	0.623305	0.512935	0.378279	0.739654	1	-0.0585235	-0.0682195	0.268139	0.186663	0.00578088	0.344141	0.0892184		CD4T_PD1+	2.02897	1.70395	0.957932	0.750109	1.85377	3.49712	-0.627608	-1.55467	0.612019	0.418089	0.436698	0.876718	0.488011
TAM_HLA-DRlow	-0.163027	-0.149417	-0.159011	0.132016	0.0278835	-0.0585235	1	0.214805	0.343243	0.52516	0.0237264	0.229818	0.215252		TAM_HLA-DRlow	-0.772951	-0.599258	-0.0842417	0.66928	0.0111131	-0.690287	1.75169	1.03244	0.808386	0.963364	-0.00511262	0.477452	0.743636
TAM_HLA-DRlow_CD163+	-0.01538	-0.0855835	-0.113605	-0.0545501	-0.0694377	-0.0682195	0.214805	1	0.495477	0.495129	-0.0598289	-0.101311	0.0271814		TAM_HLA-DRlow_CD163+	-0.612462	-0.747593	-0.332658	0.121423	-0.405463	-2.29826	1.04417	2.48537	0.637216	0.603126	-0.723915	-0.97696	0.184728
TAM_KI67+	0.254486	0.139673	0.254402	0.199119	0.330405	0.268139	0.343243	0.495477	1	0.78231	0.0982237	0.186159	0.205069		TAM_KI67+	0.590371	0.319429	0.493581	0.259378	0.897976	0.570774	0.728514	0.749205	2.69313	1.33606	1.19037	1.04548	1.16604
TAM_Vimentin+	0.172226	0.0738987	0.0629536	0.304171	0.289625	0.186663	0.52516	0.495129	0.78231	1	-0.0416799	0.331029	0.287085		TAM_Vimentin+	0.539603	0.139782	0.149323	0.523385	0.407844	0.2623	0.968038	0.649591	1.41933	1.9061	-0.39609	0.77782	0.849043
TAM_IDO1+	0.0153845	-3.60339e-05	0.00444944	0.0701194	0.00836018	0.00578088	0.0237264	-0.0598289	0.0982237	-0.0416799	1	0.120728	-0.0325707		TAM_IDO1+	0.834276	0.760241	0.373451	0.64744	0.49268	0.417123	-0.0294368	-0.623556	1.17072	-0.377652	3.53726	1.22395	0.815478
TAM_HIF1a+	0.0398087	0.0300107	-0.0451128	0.266193	0.579384	0.344141	0.229818	-0.101311	0.186159	0.331029	0.120728	1	0.869675		TAM_HIF1a+	0.0289344	0.345736	-0.0554301	0.239168	0.870219	1.00253	0.456345	-1.12135	1.12553	0.869903	1.22379	2.69647	1.6634
TAM_PDL1+	-0.0859583	-0.0321787	-0.0561983	0.203949	0.491961	0.0892184	0.215252	0.0271814	0.205069	0.287085	-0.0325707	0.869675	1		TAM_PDL1+	0.0813614	0.324061	-0.339436	0.494107	0.842113	0.551454	0.738097	0.268359	1.2888	0.855196	0.673145	1.60718	3.02003
Figure 4F left
	Sample	B cells	CD4+ T cells	CD8+ T cells	Endothelial cells	Fibroblasts	Lymphatic cells	MoMac	DC	Neutrophil	Other T cells	Plasma cells	B_CD20+	B_CD20+_CD21+	B_KI67+	CD4T_CD44+	CD4T_CD45RO+	CD4T_FOXP3+_PD1+	CD4T_FOXP3+_PD1neg	CD4T_HIF1a+	CD4T_IFNG+	CD4T_KI67+_FOXP3neg	CD4T_other	CD4T_PD1+	CD4T_PD1+_TOX+	CD4T_TCF1+_CD45RO+	CD4T_TCF1+_CD45ROneg	CD8T_CD44+	CD8T_CD45RO+_PD1+	CD8T_GZB+	CD8T_HIF1a+	CD8T_IFNG+	CD8T_KI67+_TOXneg	CD8T_other	CD8T_PD1+	CD8T_PD1+_TOX+	CD8T_TCF1+_CD45RO+	CD8T_TCF1+_CD45ROneg	Endo_CD34+	Endo_CD34neg	Endo_KI67+	Fib_CD34+	Fib_KI67+	Fib_other	Fib_SMA+_betaCatenin+	Fib_SMAneg_betaCatenin+	Fibroblast_like	Neu_CD44+	Neu_CD44neg
01006-T1-1-1-1	01006-T1-1-1-1	0.808624	7.9078	7.56512	7.24896	38.3159	0.0658043	18.3009	3.11637	2.63414	0.328871	13.7075	0.582767	0.133114	0.097371	0.424119	1.51409	0.787444	0.639688	0.0479609	0.436734	0.0661262	2.02569	0.145095	0.73452	0.25045	0.879027	0.27891	0.0506223	0.168583	0.188198	0.420993	0.0544959	3.55093	0.38344	0.862766	0.862899	0.781068	2.34021	4.8829	0.0555943	0.384038	0.0983461	10.3318	22.2496	2.84142	2.52352	1.02358	1.19582
01013-T1-3-1-1	01013-T1-3-1-1	7.9139	7.53908	12.0837	20.9892	32.1764	0.0705503	11.9912	0.12324	1.51557	0.601719	4.99541	7.55687	0.22022	0.181367	0.134636	0.407495	0.610428	0.4417	0.114728	0.162597	0.157291	2.69063	0.0738664	1.11793	0.227455	1.44982	0.176665	0.0340334	0.0767027	0.101159	0.617469	0.127339	2.79966	0.376059	1.80178	2.18746	3.86032	3.38474	17.6449	0.115344	2.4675	0.101431	21.4352	3.41757	0.958352	4.03076	0.120118	0.741205
01016-T1-3-1-1	01016-T1-3-1-1	0.0366772	0.156389	0.420641	3.2653	94.1203	0.364667	0.275386	0.0124137	1.23281	0	0.115415	0.0178763	0.0536289	0	0	0.0178763	0	0	0	0	0	0.14301	0	0	0.0178763	0	0	0.0178763	0.0178763	0	0	0	0.33965	0.0357526	0	0.0178763	0	1.6625	2.27029	0	5.202	0.125134	8.27673	4.1473	74.1509	1.71612	0	1.16196
01024-T1-1-1-1	01024-T1-1-1-1	0.999825	17.2848	20.0614	14.353	3.82827	0.0465111	14.5695	18.3419	4.06934	1.05267	5.39264	0.586719	0.231762	0.192451	1.95472	0.439832	2.53904	0.450604	0.315109	0.210751	3.08867	0.506913	2.14469	2.2352	2.51506	1.09405	0.843839	2.20948	0.753496	0.559055	0.49938	2.71187	0.613397	4.82601	6.41619	0.512405	0.325241	4.04321	9.06303	1.40037	0.0371409	0.222874	1.65622	1.17969	0.179019	0.584897	2.56193	0.373631
01024-T1-2-1-3	01024-T1-2-1-3	0.21008	3.18488	6.07248	15.8776	58.6896	0.61958	8.81074	0.788059	2.87769	0.147968	2.72133	0.124298	0.0447816	0.0424496	0.281005	0.183551	0.19584	0.313861	0.0177494	0.0640989	0.329544	0.539997	0.240616	0.458836	0.137118	0.448194	0.0922909	0.239585	0.684735	0.143835	0.0506508	1.00284	1.41643	0.930473	1.13036	0.186149	0.248681	4.05102	11.5094	0.40365	6.13882	0.822083	11.8676	24.7924	9.94259	5.62854	0.91001	0.913617
01024-T1-3-1-1	01024-T1-3-1-1	1.66203	0.726525	0.357067	49.2478	27.6584	0.0615006	5.44017	0.0246305	11.7823	0.0246305	3.01489	2.46427	0	0	0	0	0	0.0985707	0.0492854	0	0	1.18285	0	0	0	0	0	0	0	0	0	0	0.591424	0	0	0	0	0	36.7669	0.246427	0.0492854	0	31.5426	0.591424	0.0492854	0.344998	0.0985707	13.5042
01031-T1-8-1-2	01031-T1-8-1-2	1.15289	3.224	1.68264	7.21685	42.2428	0.632884	30.3807	1.78665	8.08939	0.1001	3.49113	1.03329	0.0448185	0.0772003	0.0913837	0.0738271	0.644024	0.367151	0.191023	0.363414	0.203157	0.951984	0.0784021	0.157303	0.00532708	0.114656	0.0153955	0.100503	0.240038	0.138504	0.132425	0.0600069	0.642801	0.107991	0.130502	0.0159812	0.105956	2.82606	3.7826	0.66031	0.270527	0.792189	15.5325	21.6658	3.34145	0.992231	2.358	3.29371
01034-T1-3-1-1	01034-T1-3-1-1	1.12697	6.70927	8.72434	11.8831	29.8743	0.296817	12.1204	0.640238	0.990794	0.413034	27.2207	0.683548	0.195559	0.255117	0.100177	0.216024	1.34973	1.67801	0.133029	0.299316	0.200333	1.57615	0.376791	0.486152	0.0149224	0.319281	0.0878152	0.048971	0.455525	0.161384	1.60178	0.180469	3.32939	0.344655	1.27776	0.171147	1.11296	1.82501	9.98231	0.176844	1.18327	0.539597	12.5135	5.76475	0.719751	9.41421	0.12208	0.638949
01034-T1-4-1-1	01034-T1-4-1-1	0.507357	7.30594	4.21106	8.98021	52.2577	0	17.4023	0.456621	3.45003	0.405885	5.02283	0.20377	0	0.305655	0.20377	0.20377	0.764137	1.52827	0	0.356597	1.12073	1.88487	0.152827	0.560367	0	0.560367	0	0.0509424	0.458482	0	0.254712	0.20377	1.73204	0.20377	0.815079	0	0.509424	2.0377	6.06215	0.916964	0.152827	1.52827	23.5863	20.0204	0.713194	6.46969	0.611309	1.88487
01039-T1-1-1-1	01039-T1-1-1-1	0.174345	2.81405	1.8403	18.7244	64.447	0.720632	8.09385	0.472219	1.25467	0.347454	1.11115	0.128895	0.0328987	0.0145433	0.185166	0.203138	0.511666	0.141668	0.0373923	0.0557477	0.213571	0.519742	0.0501659	0.246251	0.0889446	0.587443	0.0730149	0.299386	0.370332	0.0290867	0	0.256113	0.282906	0.157658	0.168091	0.114543	0.108173	9.82101	7.85671	1.24311	38.002	1.13917	5.73447	13.0733	2.01538	5.19566	0.418852	0.509732
01039-T1-3-1-1	01039-T1-3-1-1	0.380156	3.67941	4.67892	7.37585	46.8387	0.115784	20.9657	2.12511	0.970742	0.109029	12.7605	0.0356533	0.262666	0.0825642	0.440859	0.203984	1.04662	0.736643	0.0323598	0.224746	0.100475	0.518608	0.0616913	0.170146	0.0621227	0.0903515	0.329833	0.273485	0.545573	0.104557	0.356867	0.150296	1.42775	0.305429	0.687886	0.352447	0.157013	3.09821	3.74636	0.545823	0.193754	0.417651	20.6016	21.0555	1.055	3.63031	0.222908	0.588244
01041-T1-1/2-1-1	01041-T1-1/2-1-1	0.047171	1.36252	0.902422	20.7848	72.289	1.14328	2.27229	0.0988175	0.482712	0.162857	0.454107	0.0272763	0.0177845	0.00284188	0.0264808	0.0429935	0.0225304	0.0379212	0.00613196	0.0739804	0.0116525	0.719052	0.0326053	0.202892	0.0162143	0.178088	0.0272065	0.0709537	0.0827974	0.00535733	0.0110411	0.0346725	0.264117	0.0656587	0.127438	0.0863654	0.134661	5.49079	15.1168	0.459405	23.3962	0.289184	8.08448	14.4767	1.74587	25.2595	0.0676322	0.12436
01041-T1-3-1-1	01041-T1-3-1-1	1.148	2.77837	6.23546	8.10765	40.6251	0.00390747	31.1169	1.92179	1.76624	0.250314	6.0462	0.35641	0.755137	0.0408204	0.171657	0.32169	0.362696	0.498199	0.0719386	0.0699188	0.120431	0.939359	0.0720656	0.114838	0.0117684	0.0311284	0.147799	0.264675	1.34995	0.242954	0.0663659	0.315057	3.17895	0.167403	0.262211	0.198081	0.056494	1.03258	6.73938	0.355871	0.135316	0.556637	25.9455	11.0383	0.190116	2.86592	0.677476	0.730984
NANT-01046-T1-2-1-1	NANT-01046-T1-2-1-1	0.190787	6.19324	5.46955	12.5139	59.7831	0.0318979	10.8514	1.31866	1.42418	0.29039	1.93294	0.163823	0.0160256	0.011554	0.247929	1.62005	0.182459	0.196245	0.150029	0.0624475	0.0233139	2.54941	0.17214	0.309421	0.199687	0.499375	0.094293	0.0579759	0.213926	0.10299	0.0565676	0.00587993	2.32229	0.121247	1.24941	0.727926	0.535518	1.67447	10.7816	0.100173	0.108458	0.129984	29.1324	24.3335	5.19638	1.07636	0.107461	0.674578
NANT-01062-T1-1/2-1-1	NANT-01062-T1-1/2-1-1	0.14798	2.73707	2.77813	22.7638	43.5686	0.166928	16.5484	0.244928	10.0041	0.267151	0.772849	0.0439667	0.043375	0.0613744	0.0822276	0.0881278	0.371008	0.595559	0.0856108	0.0480714	0.12334	0.788403	0.0120859	0.0335646	0.00559409	0.516724	0.115201	0.0466276	0.330577	0.053471	0.0335646	0.210397	1.28283	0.0557009	0.137577	0.00559409	0.521201	0.945847	19.9103	2.02415	0.0339956	2.91717	15.839	15.7691	4.63324	4.55409	0.835277	2.91791
NANT-01062-T1-3-1-1	NANT-01062-T1-3-1-1	0.619343	4.23884	4.44239	18.2707	49.5199	0.331415	15.9085	1.80715	3.13162	0.390024	1.34017	0.385086	0.0532293	0.185025	0.384298	0.29728	1.01336	0.563834	0.0153092	0.133696	0.25547	0.618383	0.134668	0.158995	0.18378	0.507716	0.468699	0.0555264	0.471809	0.0726945	0.10296	0.336757	1.40192	0.430076	0.302588	0.201764	0.627182	5.26944	11.3096	1.81965	0.562098	3.13195	5.11317	37.149	2.36306	1.5744	0.950521	1.698
NANT-01062-T1-3-1-2	NANT-01062-T1-3-1-2	0.203493	0.82046	0.473705	9.22831	9.58478	0	5.59704	0.126182	73.8994	0.0289541	0.0376598	0.152943	0	0.0506273	0	0.00983284	0.00617856	0.104909	0.0511579	0.0604601	0.0123571	0.416248	0.0382014	0	0	0.121451	0	0.00617856	0.177196	0.0542128	0	0.00617856	0.115341	0	0	0	0.114811	0.00983284	9.05571	0.165968	0.02219	0.266024	5.61092	1.765	0.558954	1.36468	2.85877	15.5461
NANT-01067-T1-1-1-1	NANT-01067-T1-1-1-1	0.204591	1.04475	1.78678	17.9139	70.8321	3.57303	3.06236	0.25635	0.467509	0.170666	0.687896	0.252967	0	0	0.0451574	0.176045	0.0166513	0.031478	0.0165714	0	0	0.45828	0.0313981	0.0810934	0.0413296	0.180192	0.0433329	0.163381	0.288179	0	0	0.00654108	0.944906	0.0181373	0.0978245	0.120387	0.18134	8.52862	9.21157	0.0115962	13.4961	0.0591283	21.7581	21.6604	4.71585	12.6555	0.0299921	0.457151
NANT-01067-T1-2-1-1	NANT-01067-T1-2-1-1	0.370884	4.74008	9.4506	17.19	49.8325	0.807992	8.07034	1.40182	0.665798	0.350777	7.11918	0.166051	0.0919756	0.118252	0.171125	0.787283	0.176774	0.295783	0.0408855	0.10348	0.10175	1.95903	0.158343	0.372188	0.241115	0.395965	0.209973	1.53251	1.8911	0.0691871	0.305151	0.136257	3.82554	0.230443	0.394027	0.477775	0.509521	5.84846	11.3943	0.157224	13.2235	0.135557	13.5687	6.68151	9.76405	6.98342	0.0890516	0.426193
NANT-01068-T1-3-1-7	NANT-01068-T1-3-1-7	2.53146	11.2886	13.4795	7.58404	8.55197	0.0352917	20.3692	26.156	1.37066	0.593141	8.04016	2.31569	0.140699	0.0963758	1.69444	0.393043	0.518627	0.701773	0.143313	0.502537	0.219168	3.05118	0.820666	1.74421	0.266694	1.30634	0.83196	0.204684	0.984038	0.315301	0.631401	0.22436	3.0051	2.92291	1.77841	0.581285	2.09313	1.77558	5.77145	0.0888712	0.206	0.00568731	4.15943	3.42586	0.437752	0.377591	0.608976	0.580605
NANT-01069-T1-1/2-1-4	NANT-01069-T1-1/2-1-4	0.282076	6.11968	6.06919	5.94591	43.5343	0.269536	13.6825	13.253	9.78971	0.269408	0.784742	0.243301	0	0.040234	0.548611	0.997277	0.270732	0.568215	0.197528	0.131591	0.23924	2.52141	0.0649802	0.158393	0.0834049	0.370275	0.268111	0.252003	0.844956	0.210963	0.0619698	0.104442	3.13737	0.0719957	0.267315	0.456996	0.425253	1.46187	4.44867	0.0675646	0.107048	0.0923207	16.7767	12.8353	0.434544	13.5341	1.0531	6.79855
NANT-01071-T1-1-1-1	NANT-01071-T1-1-1-1	0.901882	4.38878	10.8911	23.4755	34.2226	0.241546	12.9546	1.15787	2.05946	0.381045	9.32559	0.443011	0.225225	0.238124	0.30303	0.448881	0.363636	0.359337	0.15875	0.200587	0.238124	1.18359	0.321799	0.45318	0.121212	0.256893	0.0375375	0.861794	2.05713	0.219356	0.229525	0.383975	5.41517	0.547024	0.622099	0.15015	0.45905	2.78515	19.6076	1.20782	1.45925	1.47331	7.08634	9.59924	5.0202	9.79921	0.275662	0.929429
NANT-01071-T1-3-1-1	NANT-01071-T1-3-1-1	0.584594	4.35007	6.36176	16.403	16.5234	0	31.9292	12.5516	2.2696	0.206327	8.8205	0.499655	0.0172295	0.068918	0	0.0516885	0	0.34459	0.0172295	0.034459	0.0172295	3.84218	0	0.0516885	0	0	0.0172295	0	0.292901	0.0172295	0.068918	0.0861475	4.97932	0.0516885	0.155065	0.0172295	0.68918	0.0516885	16.1613	0.223983	0	0.516885	14.1799	1.46451	0.258442	0.137836	0.241213	1.30944
NANT-01072-T1-1-1-1	NANT-01072-T1-1-1-1	0.0492298	1.1972	1.86567	9.61687	80.6666	0.903774	4.1161	0.280264	0.746284	0.107794	0.4502	0.0395593	0.0100506	0	0.0263435	0.231823	0.0557267	0.0535858	0.0218855	0.0210748	0.0451893	0.538528	0.0826077	0.0158061	0.0316122	0.0838125	0.0210748	0.0475064	0.111092	0.0373303	0.0684932	0.0715329	1.01226	0.0948367	0.0659909	0.261294	0.089568	3.19622	6.49072	0.0132158	7.54116	0.0632244	24.0014	12.1506	31.9778	5.7859	0.0237532	0.67824
NANT-01072-T1-3-1-1	NANT-01072-T1-3-1-1	0.213472	2.94418	1.64518	36.5376	52.5296	0	4.21496	0.0325521	1.04795	0.329288	0.505185	0.130293	0	0	0	0	0	0.130293	0	0	0	0.912052	0	0	0	0	0	0	0	0	0	0	0.456026	0	0	0	0.0651466	0	16.9381	0.0651466	0.19544	0.260586	63.4528	1.75896	0	10.1629	0	0.781759
NANT-01075-T1-1-1-1	NANT-01075-T1-1-1-1	0.0936252	5.76789	7.61657	7.37613	38.0853	0.101981	19.7685	18.0612	1.57552	0.317834	1.23542	0.0523932	0.0729076	0	0.556422	0.291255	0.255454	0.203413	0.0520403	0.0892655	0.0261966	0.985185	0.832746	0.592844	0.380407	0.230555	0.221081	0.272523	0.408608	0.133711	0	0.107867	1.29967	2.07256	0.67321	0.170936	0.128729	4.7303	4.45738	0.0261966	1.18561	0.0828605	1.36393	31.4272	12.5484	0.420676	0.396884	0.782381
NANT-01077-T1-3-1-1（新发病灶）	NANT-01077-T1-3-1-1（新发病灶）	1.60205	31.2853	7.40765	8.28532	11.2364	0.518676	14.5799	16.3573	6.51451	0.691382	1.52152	0.998425	0.0793477	0.543562	4.42424	0.705432	4.24847	1.20359	3.77775	1.05286	2.15172	1.34857	3.52621	1.92167	4.7663	2.54916	0.696571	0.433303	0.290096	0.774849	0.150803	0.410801	0.605726	1.87588	1.38786	0.511648	0.36045	2.97191	4.87036	0.545146	0.0450648	0.286585	1.38433	8.69891	0.920222	0.0531105	3.50031	0.763609
NANT-01080-T1-1/2-1-1	NANT-01080-T1-1/2-1-1	0.730557	3.50872	3.17925	29.3211	14.5968	0.01294	39.0971	2.5884	2.47497	0.670518	3.8196	0.0493503	0.086697	0.598874	0.203503	0.187297	0.70048	0.333572	0.0430223	0.213432	0.549236	0.587776	0.136838	0.251576	0.0691866	0.258475	0.0583455	0.339302	0.281313	0.089053	0.181281	0.644952	0.588993	0.597433	0.168966	0.11255	0.13873	16.4031	10.1333	2.99163	2.78129	0.55393	2.40494	6.34502	2.49862	0.116311	0.891287	0.705268
NANT-01080-T1-3-1-2	NANT-01080-T1-3-1-2	1.4317	16.7666	9.79123	7.64255	24.6603	0.136048	12.7036	7.68062	8.07398	0.571062	10.5423	0.695573	0.351477	0.39373	2.76262	1.23705	2.06487	1.15797	0.58553	0.55469	0.966589	3.21178	0.448231	1.66603	0.85397	1.39833	0.600524	0.353258	0.799603	0.474797	0.562212	0.541759	3.15881	0.291447	1.55774	0.952474	0.569702	4.10911	3.26521	0.317499	0.100485	0.45894	6.57334	15.4094	1.78056	0.502401	1.37877	0.988319
NANT-01080-T1-4-1-1	NANT-01080-T1-4-1-1	0.0164908	0.0164908	0.0164908	5.45844	92.3978	0	0.263852	0	1.0719	0	0.758575	0	0	0.0164908	0	0	0	0.0164908	0	0	0	0	0	0	0	0	0	0	0	0	0	0	0.0164908	0	0	0	0	1.10488	4.32058	0.0329815	0.593668	0.263852	7.66821	0.709103	0.0164908	83.1464	0.0164908	0.989446
NANT-01081-T1-2-1-1	NANT-01081-T1-2-1-1	19.2363	11.2277	16.8773	1.57845	3.99237	0.0224249	3.5236	1.13827	2.95516	0.523393	38.925	15.5276	1.68694	2.13701	0.291377	1.31807	0.592585	0.157154	0.103282	1.77457	0.320197	0.743849	0.224579	1.03265	4.31793	0.422223	0.12736	1.38288	0.0524423	0.127187	5.76006	0.435604	0.486444	0.708512	1.70158	6.00613	0.179001	0.336782	1.24333	0.00972195	0.19747	0.0194439	1.75682	0.451216	1.13827	0.462193	0.444525	0.60471
NANT-01081-T1-3-1-1	NANT-01081-T1-3-1-1	1.3364	7.97063	18.6544	10.1669	18.5932	0.0397709	7.13042	0.898681	2.38504	0.859863	31.9647	0.404513	0.151035	0.790803	0.358975	0.281509	1.34044	0.893115	0.0251245	0.350978	0.355772	2.77761	0.106335	1.14442	0.121314	0.283905	0.358719	0.689964	3.89258	0.118502	2.19562	0.799829	4.99887	0.848578	4.38404	0.230206	0.318058	4.23271	5.62174	0.40222	0.188135	0.474383	2.85894	11.2876	3.42166	0.542216	0.904075	0.858945
NANT-01081-T1-4-1-1	NANT-01081-T1-4-1-1	0.473458	1.38373	5.11188	26.1148	41.8305	0.0182794	2.11239	0.171445	18.5587	0.36758	3.85721	0.370136	0.106315	0	0.0292894	0.0676034	0.0320307	0.16216	0.119596	0.0625326	0.00821018	0.709184	0.02615	0.109359	0.00780518	0.0550344	0.0187498	0.211725	0.316023	0.484254	0.130946	0.0210793	1.52029	1.2235	0.824818	0.161657	0.216077	3.69137	22.0734	0.468576	0.388203	0.197754	17.9809	19.6425	2.65473	1.11183	0.262317	12.432
NANT-01082-T1-3-1-1	NANT-01082-T1-3-1-1	0.846206	8.55639	9.39016	10.404	42.525	0.0832707	5.246	4.93944	1.09808	0.613387	16.2981	0.515178	0.114756	0.222634	0.409233	0.505914	0.79448	0.729628	0.0219394	0.339209	0.202627	3.386	0.0139821	0.708768	0.248552	1.25663	0.288452	0.22252	1.13539	0.00699105	0.725422	0.180688	3.65144	0.27555	0.972041	0.615725	1.38139	3.54464	6.75814	0.170684	0.442369	0.15369	16.1595	16.1441	5.47679	4.44444	0.158635	0.781464
NANT-01083-T1-2-1-1	NANT-01083-T1-2-1-1	0.171187	1.55162	4.14525	2.28522	88.8318	0.483511	0.495959	0.00940911	0.504152	0.17301	1.34886	0.029036	0.143283	0	0	0.424808	0.029036	0	0	0.270792	0.0965759	0.123083	0.058072	0.0669076	0.49298	0	0	0.521383	0.0757432	0.0094679	0.0959436	0.144548	1.03518	0.27016	0.201987	1.81917	0	1.09766	1.20244	0	3.22546	0.114879	5.39308	27.7701	50.9947	1.9195	0.029036	0.343374
NANT-01085-T1-1-1-1	NANT-01085-T1-1-1-1	0.0212134	1.14445	3.30552	17.2221	65.3594	1.46211	6.63171	0.0424268	2.16215	0.0636402	2.58534	0	0.021322	0	0	0.456105	0	0.021322	0	0.021322	0	0.669324	0	0	0	0	0	0.434783	1.34699	0	0.021322	0.434783	0.711968	0	0	0.434783	0	3.32993	13.9909	0.0426439	1.0661	0.456105	42.122	4.73718	13.7962	4.20043	0.0852878	0.94651
NANT-01085-T1-4-1-1	NANT-01085-T1-4-1-1	0.125576	0.502302	0.209293	24.4872	71.9129	0.0418585	0.418585	0.0418585	1.92549	0.209293	0.125576	0	0.125892	0	0.0419639	0	0	0	0	0	0	0.335711	0.0419639	0	0	0.0839278	0	0	0	0.0839278	0	0	0.0839278	0	0	0	0.0419639	2.39194	22.1569	0	0.251783	0.167856	23.6676	0.20982	0	47.7969	0.20982	1.38481
NANT-02009-T1-4-1-2	NANT-02009-T1-4-1-2	0.133192	2.78419	6.02347	15.0366	44.7449	0.0996962	24.3758	1.87588	3.77553	0.252835	0.897963	0.110602	0.0111807	0.0120744	0.20289	0.153581	0.484718	0.408467	0.0461793	0.0575485	0.167011	0.929885	0.0474038	0.167587	0.0436733	0.0881223	0.262307	0.260756	0.903637	0.239442	0.0729655	0.428932	2.36206	0.479464	0.685404	0.0859336	0.273618	6.11419	7.59515	1.37279	0.44273	1.92623	14.7634	22.6729	1.06674	4.03378	0.802253	1.70323
NANT-10010-2-1-1	NANT-10010-2-1-1	3.80444	7.86532	14.9084	4.12726	13.9516	0.0582108	8.94371	6.05162	2.53092	0.381312	37.3772	1.68388	0.989451	1.15046	0.528166	0.66618	0.904088	0.571934	0.433395	1.24784	0.262958	0.916067	0.396033	0.875863	0.796497	0.297882	0.423075	1.44616	0.54565	0.562865	3.71968	0.740354	1.26427	2.10354	1.88158	1.79532	0.492711	3.15278	0.760764	0.231971	0.0193986	0.353694	1.10511	10.9591	1.36642	0.206337	1.07073	0.674966
NANT-10011-T1-3-1-1	NANT-10011-T1-3-1-1	0.609756	14.1353	14.9852	6.48559	23.4664	0.166297	11.8071	22.7642	1.07169	0.609756	3.89874	0.372439	0.148976	0.0931099	1.13594	2.94227	0.726257	0.540037	0.651769	0.782123	0.316574	4.37616	0.651769	1.04283	0.819367	0.260708	0.446927	1.75047	1.34078	0.391061	0.502793	0.204842	4.18994	1.48976	0.893855	3.12849	0.763501	2.47672	3.9851	0.0744879	0.0931099	0.0372439	6.75978	1.8622	2.30912	12.5885	0.372439	0.502793
NANT-17001-T1-2-1-1	NANT-17001-T1-2-1-1	1.32743	7.86627	5.30973	10.2753	17.4041	0	31.9567	1.3766	9.53786	0.0983284	14.8476	0.0984252	0.19685	1.03346	0	0.442913	3.64173	0.787402	0.590551	0.492126	0.590551	0.295276	0.541339	0.246063	0.147638	0.0984252	0	1.42717	0.836614	0.590551	0.0492126	1.82087	0.147638	0.0984252	0.344488	0	0	1.03346	8.51378	0.738189	1.32874	0.738189	2.46063	10.6299	1.08268	1.1811	0.492126	2.11614
NANT-17001-T1-2-1-2	NANT-17001-T1-2-1-2	0.579403	5.75253	4.8044	16.7924	22.4008	0	34.9464	2.47208	7.58796	0.462129	4.20195	0.104411	0.0261028	0.452055	0.0391543	0.639381	1.87618	0.734226	0.41026	0.259447	0.385001	0.971332	0.217513	0.143566	0.0391543	0.0652571	0	1.27088	0.724199	0.363259	0.0522057	0.848909	0.486388	0.339337	0.473336	0.164463	0.104411	0.960673	14.9255	0.979252	1.01091	0.703762	8.33549	9.78791	0.506548	2.1705	0.844686	2.35336
NANT-17004-T1-1/2-1-2	NANT-17004-T1-1/2-1-2	0.0762747	0.97021	1.2048	8.9356	77.3395	0.451747	2.12468	0.365383	1.85327	0.0252938	6.65322	0.0257533	0.0515066	0.0257533	0	0.0257533	0.0515066	0	0	0.849858	0.0515066	0.360546	0.103013	0	0.0772599	0.0515066	0.0257533	0.257533	0.257533	0.128766	0.360546	0.0772599	0.180273	0.103013	0	0.0257533	0.0257533	2.67834	1.13314	0.0257533	5.87175	0.0515066	0.849858	27.8135	40.3039	0.0257533	0.463559	1.87999
NANT-17012-T1-1/2-1-1	NANT-17012-T1-1/2-1-1	0.0242014	2.39998	4.17231	3.93885	79.1254	0.689533	5.52258	1.24405	1.01978	0.0639262	1.79937	0.0121951	0.0121951	0	0.1201	0.349957	0.146341	0.39714	0.0243902	0.00344804	0.181076	0.868794	0.0556766	0.0731707	0.0278383	0.170732	0.0644236	0.114801	0.773084	0.0731707	0.0365854	0.200167	2.08224	0.0922619	0.132295	0.141042	0.494701	0.805786	3.08319	0.0800668	0.965812	0.510344	7.31469	9.63597	58.9223	2.37377	0.252396	0.660461
NANT-17015-T1-3-1-1	NANT-17015-T1-3-1-1	0.578168	4.69463	3.22543	18.2748	54.4512	1.3005	6.32264	3.28995	2.04291	0.422805	5.3969	0.211054	0.286629	0.0865218	0.300484	0.797035	0.355257	0.211498	0.0509761	0.108657	0.153817	1.74122	0.0789283	0.123643	0.256213	0.564533	0.095247	0.105305	0.301171	0.0538844	0.124976	0.121623	1.1512	0.126552	0.252416	0.534561	0.395287	3.81549	14.3241	0.535291	6.45508	0.425259	16.7387	14.447	5.27457	12.1511	0.307432	0.7213
NANT-18002-T1-1/2-1-1	NANT-18002-T1-1/2-1-1	0.356914	7.3397	5.21912	9.04461	57.3906	0.693224	8.81479	3.52237	3.73967	0.219517	3.65949	0.171212	0.139528	0.0486565	0.29646	0.792982	0.832224	0.256372	0.343895	1.55431	0.286428	1.12823	0.50074	0.125524	0.90216	0.371539	0.192979	0.85206	0.343795	0.25109	0.219615	0.156415	1.19651	0.958524	0.281	0.639193	0.162582	4.91781	3.82322	0.404426	0.854257	0.481683	4.47091	21.8805	30.0992	0.163844	1.18961	1.71319
NANT-18005-T1-1/2-1-1	NANT-18005-T1-1/2-1-1	0.119255	4.81611	2.41972	14.3604	51.3267	0.0653412	16.7672	0.920806	3.77624	0.185471	5.24267	0.0673964	0.0299222	0.0221926	0.42921	0.459132	0.475144	0.615211	0.353175	0.718133	0.0332889	1.18648	0.340617	0	0.0632111	0.15435	0.261947	0.157895	0.34199	0.176632	0.0709407	0.0204649	0.609651	0.207374	0.0221926	0.135702	0.421481	2.69808	9.92443	1.77565	0.387083	1.36773	10.323	34.8449	0.900964	3.62355	0.53244	1.83431
NANT-18005-T1-1/2-1-4	NANT-18005-T1-1/2-1-4	0	7.63081	10.9012	7.04942	36.7006	0	23.6192	2.68895	4.43314	0.0726744	6.90407	0	0	0	0.363636	1.09091	0.436364	0.218182	1.01818	0.654545	0	3.05455	0.290909	0	0.0727273	0.436364	0.945455	0.363636	2.54545	1.38182	0.436364	0.0727273	1.81818	0.581818	0.0727273	0.8	1.89091	0.145455	6.83636	0.0727273	1.81818	0	16.6545	16.8727	0.290909	1.09091	0.654545	2.76364
NANT -01047-T1-2-1-1	NANT -01047-T1-2-1-1	0.419349	1.64372	0.444909	19.6519	42.7984	0.105876	12.8769	0.102355	20.8179	0.0726426	1.06613	0.213909	0.0547634	0.151911	0.067485	0.0586278	0.0808112	0.126113	0.051643	0.0518647	0.0708968	0.878697	0.0485832	0	0.015842	0.19415	0	0	0.0197979	0	0.0399787	0.0973275	0.178391	0.0262695	0.051643	0.00647165	0.0258866	5.88174	12.5586	1.27197	0.268985	1.32214	8.57582	22.9036	4.96761	4.81758	0.279261	11.8436
Figure 4F right
	sample	Macrophage	Monocyte	DC	T_cell	NK_cell	B_cell	Plasma_cell	Fibroblast	Endothelial_cell	Pericyte	CD4_eTreg	CD4_HSP_high_Treg	CD4_Proliferating	CD4_Resting_Treg	CD4_Tcm	CD4_Tem	CD4_Tph_like	CD8_GZMK_GZMH_	CD8_IFN	CD8_Progenitor_Tex	CD8_Proliferating	CD8_Tem	CD8_Temra	CD8_Tex	CD8_Trm	gdT	HSP_high	IEG_high	MAIT	Nucleus_high	fibro_APOE__apCAF	fibro_iCAF	fibro_IFN_CAF	fibro_LAMP5__CAF	fibro_myCAF	fibro_Nuclear_high	fibro_PI16__iCAF	fibro_PRG4__apCAF	fibro_Proliferating	fibro_Theca_cell	fibro_VEGFA_	Mo_CD14_	Mo_CD14_CD16_	Mo_CD16_	TAM_C3_	TAM_IEG_HSP_high	TAM_IFN	TAM_LPAR6_
2	P01_P2-1	0.0319361	0.00721634	0.00568095	0.550745	0.0202672	0.064947	0.0168893	0.213419	0.04729	0.0416091	0.0529691	0.00306663	0.00250906	0.00613326	0.0231391	0.243658	0.0122665	0.116253	0.0409813	0.0150544	0.00752718	0.146083	0.018121	0.0434904	0.0616114	0.0228603	0.025927	0.0211876	0.120714	0.0164483	0.0266187	0.0194245	0.0143885	0.057554	0.388489	0.0208633	0	0.353957	0.0028777	0.115827	0	0.0313725	0.152941	0	0.172549	0.192157	0.0509804	0.0862745
5	P06_P2-1	0.00502782	0.0026815	0.000938527	0.0402226	0.00811155	0.0010726	0.00281558	0.68499	0.0699873	0.184152	0.0783333	0.00333333	0.01	0.01	0.035	0.19	0.0266667	0.0966667	0.095	0.02	0.02	0.1	0.00666667	0.0116667	0.0566667	0.0333333	0.04	0.0266667	0.09	0.05	0.00900372	0.193384	0.0203562	0.0151693	0.0143864	0.314641	0.00156586	0.00655706	0.000391466	0.424545	0	0.165217	0.0521739	0.130435	0.0434783	0.0695652	0.00869565	0.226087
8	P08_M2-1	0.00204126	0.00193382	0.000859476	0.0351311	0.00526429	0	0.000107434	0.391706	0.185432	0.377525	0.0519878	0	0.00611621	0	0.00917431	0.253823	0.0275229	0.165138	0.0244648	0.0244648	0.0030581	0.116208	0.00917431	0.00917431	0.0703364	0.131498	0	0.0550459	0.0214067	0.0214067	0.0619857	0.151673	0.00905102	0.00658256	0.0397696	0.361766	0.000274273	0.00082282	0.00082282	0.367252	0	0.324324	0.027027	0.135135	0.0810811	0.108108	0	0.189189
10	P08_P2-1	0.00486539	0.00118932	0.000324359	0.0167586	0.00205428	0	0.000540599	0.706455	0.0515731	0.21624	0.0387097	0	0	0.0129032	0.0193548	0.206452	0.0387097	0.109677	0.0193548	0.0129032	0.0129032	0.180645	0.0258065	0.0129032	0.083871	0.0774194	0.0129032	0.083871	0.0193548	0.0322581	0.0223447	0.172176	0.00581573	0.0151515	0.0448424	0.258953	0.000306091	0.000765228	0	0.479645	0	0.125	0.0357143	0.0357143	0.375	0.142857	0	0.142857
12	P09_P2-1	0.321855	0.0766758	0.0114784	0.227732	0.0482094	0.00826446	0.018595	0.117539	0.094123	0.075528	0.150202	0.00504032	0.0131048	0.016129	0.0383065	0.140121	0.016129	0.0977823	0.0423387	0.00907258	0.0201613	0.112903	0.0856855	0.00907258	0.0332661	0.047379	0.0120968	0.0433468	0.0796371	0.0282258	0.203125	0.185547	0.0136719	0.00585938	0.408203	0.0234375	0.0585938	0.0351562	0.015625	0.046875	0.00390625	0.0748848	0.102535	0.014977	0.103111	0.175691	0.112903	0.0599078
13	P12_M2-1	0.520774	0.0752149	0.0909742	0.179083	0.030086	0	0.00358166	0.0522923	0.0114613	0.036533	0.176	0	0.02	0.004	0.036	0.22	0.028	0.044	0.116	0.052	0.108	0.012	0.02	0.104	0.012	0.02	0.016	0.004	0.008	0	0	0	0.136986	0	0.712329	0.109589	0	0	0.0273973	0	0.0136986	0.0132212	0.109375	0.00360577	0.104567	0.0793269	0.0733173	0.0661058
15	P12_P2-1	0.202151	0.04	0.0133333	0.323871	0.0301075	0.0055914	0.0847312	0.177204	0.0507527	0.0722581	0.0996016	0.00398406	0.00664011	0.00531209	0.0305445	0.205843	0.0717131	0.0756972	0.0677291	0.0584329	0.0292165	0.0703851	0.00531209	0.0942895	0.0385126	0.0225764	0.0265604	0.0172643	0.0478088	0.0225764	0.184466	0.0121359	0.0218447	0.0121359	0.524272	0.00970874	0	0.165049	0.0242718	0.0436893	0.00242718	0.0834813	0.0746004	0.0071048	0.0941385	0.158082	0.0692718	0.0639432
17	P13_M2-1	0.00672323	0.00224108	0.00192092	0.195294	0.0184088	0.0113655	0.00304146	0.580919	0.109653	0.0704338	0.0147541	0.000819672	0	0.0131148	0.0483607	0.244262	0.00737705	0.0680328	0.00573771	0.0385246	0.000819672	0.136066	0.0680328	0.00245902	0.0614754	0.0901639	0.0286885	0.0229508	0.0270492	0.121311	0.0945164	0.363737	0.00358225	0.0526316	0.0256269	0.0250758	0.254616	0.157344	0.00137779	0.021218	0.000275558	0.160714	0.0535714	0.0357143	0.107143	0.0714286	0.0178571	0.0714286
19	P14_P2-1	0.0177594	0.00726014	0.000781861	0.719312	0.11471	0.0366358	0.0308277	0.0533899	0.00837708	0.0109461	0.0631988	0.000465839	0.00372671	0.0124224	0.0417702	0.143168	0.0333851	0.126398	0.0885093	0.0164596	0.0104037	0.151553	0.0271739	0.0246894	0.174379	0.0180124	0.00791926	0.0194099	0.0263975	0.010559	0.179916	0.133891	0.0753138	0.0251046	0.142259	0.217573	0	0.00627615	0	0.219665	0	0.138393	0.151786	0	0.0714286	0.107143	0.147321	0.0223214
22	P22_M2-1	0.535605	0.0282155	0.0048858	0.10993	0.0255283	0.000610724	0.00977159	0.261756	0.0103823	0.0133138	0.215556	0.00333333	0.0344444	0.01	0.0255556	0.137778	0.00444444	0.151111	0.0544444	0.02	0.0988889	0.06	0.0311111	0.00888889	0.0766667	0.0288889	0	0.0177778	0.00666667	0.0144444	0.0195987	0.010266	0.0368642	0.00699953	0.720485	0.0690621	0.000466636	0.0177322	0.0186654	0.0989267	0.000933271	0.0121317	0.0379116	0	0.128683	0.142114	0.05026	0.0669411
26	P28_M2-1	0.680608	0.0418251	0.0304183	NA	NA	NA	NA	NA	NA	0.247148	NA	NA	NA	NA	NA	NA	NA	NA	NA	NA	NA	NA	NA	NA	NA	NA	NA	NA	NA	NA	NA	NA	NA	NA	NA	NA	NA	NA	NA	NA	NA	0.0105263	0.0447368	0.00263158	0.157895	0.276316	0.107895	0.0421053
29	P29_P2-1	0.0451958	0.00569133	0.00770003	0.202544	0.00669568	0.00569133	0.0669568	0.510211	0.0364915	0.112822	0.201653	0.0694215	0.0297521	0.0181818	0.0198347	0.155372	0.0892562	0.0991736	0.0429752	0.014876	0.0247934	0.0181818	0.0545455	0.0132231	0.031405	0.014876	0.0793388	0.00826446	0.014876	0	0.00131234	0.115486	0.0288714	0.0866142	0.0137795	0.242782	0.000656168	0.00131234	0.00853018	0.500656	0	0.0131579	0.0789474	0.0197368	0.0328947	0.230263	0.0197368	0.131579
31	P30_M2-1	0.441397	0.0618454	0.0149626	0.102244	0.142643	0	0.00448878	0.076808	0.0708229	0.084788	0.112195	0	0.0585366	0	0.0097561	0.117073	0	0.0829268	0.0536585	0.0146341	0.312195	0.0195122	0.0195122	0	0.0097561	0.0926829	0	0.0243902	0.0731707	0	0.149351	0.038961	0.0454545	0.0324675	0.577922	0.0194805	0	0	0.025974	0.0844156	0.025974	0.0099108	0.111992	0.00099108	0.0891972	0.19227	0.141724	0.0525273
33	P31_P2-1	0.0056931	0.00622269	0.00370714	0.645307	0.0162849	0.0468688	0.0700384	0.12975	0.0320402	0.0440884	0.0418547	0.00123102	0.00020517	0.0274928	0.0381617	0.0672959	0.111818	0.056627	0.0106689	0.245999	0	0.148543	0.0160033	0.0592942	0.0207222	0.0441116	0.0231842	0.0432909	0.0141567	0.0293394	0.142857	0.0244898	0.0102041	0.0979592	0.0316327	0.247959	0	0.00714286	0.00102041	0.436735	0	0.377778	0.144444	0	0.0555556	0.0555556	0.0111111	0.0444444
35	P32_M2-1	0.0301018	0.134573	0.0243471	0.293493	0.063745	0.0208057	0.0017707	0.250111	0.166888	0.0141656	0.0331825	0.0015083	0.0015083	0.0180995	0.113122	0.165913	0.00452489	0.128205	0.00904977	0.00754148	0.00603318	0.108597	0.025641	0	0.0950226	0.0286576	0.0648567	0.0512821	0.040724	0.0965309	0.40885	0.19292	0.00353982	0.019469	0.134513	0.0318584	0.0831858	0.0902655	0.00530974	0.0283186	0.00176991	0.44086	0.158602	0.217742	0.0107527	0.115591	0.00537634	0.0188172
Figure 4G								Figure 4H
	p value				r value				p value												r value
celltype	Pre_TAM	Post_TAM		celltype	Pre_TAM	Post_TAM			Monocyte	NK_cell	Macrophage	DC	Plasma_cell	T_cell	B_cell	Endothelial_cell	Fibroblast	Pericyte			Monocyte	NK_cell	Macrophage	DC	Plasma_cell	T_cell	B_cell	Endothelial_cell	Fibroblast	Pericyte
CD4T_FOXP3+_PD1+	0.56894	0.00819009		CD4T_FOXP3+_PD1+	0.114686	0.373592		CD4_Tcm	0.0115286	0.655239	0.490715	0.535562	0.701599	0.406756	0.500048	0.224903	0.738486	0.102693		CD4_Tcm	0.651897	0.131031	-0.201038	0.181083	-0.112574	0.24089	0.196819	0.346483	-0.0981638	-0.45431
CD4T_FOXP3+_PD1neg	0.91562	0.00710515		CD4T_FOXP3+_PD1neg	0.0214008	0.37983		fibro_APOE__apCAF	0.00580818	0.066151	0.692856	0.893284	0.775981	0.255403	0.529137	0.105031	0.149648	0.226985		fibro_APOE__apCAF	0.694888	0.50395	-0.116023	-0.0395247	0.0837246	0.325958	0.183895	0.451588	-0.406096	-0.34503
CD8T_HIF1a+	0.351853	0.0252789		CD8T_HIF1a+	-0.186415	0.319411		CD4_Proliferating	0.49082	0.0859981	0.00429752	0.521029	0.789243	0.189834	0.118137	0.402924	0.37795	0.677955		CD4_Proliferating	0.20099	0.475121	0.7118	0.187465	-0.0786606	-0.372352	-0.437051	-0.242804	-0.255514	-0.121934
CD8T_KI67+_TOXneg	0.773717	0.0402393		CD8T_KI67+_TOXneg	-0.0580319	0.294117		CD8_Proliferating	0.307074	0.0138962	0.00485962	0.307143	0.459972	0.296277	0.219221	0.516986	0.198719	0.600557		CD8_Proliferating	0.294307	0.638965	0.705033	0.294267	-0.21521	-0.300646	-0.350494	-0.189253	-0.36553	-0.153408
CD4T_other	0.863675	0.173956		CD4T_other	-0.0346741	0.197407		fibro_VEGFA_	0.117122	0.0116891	0.00999663	0.0713962	0.436686	0.406196	0.278874	0.756208	0.100535	0.598342		fibro_VEGFA_	0.438136	0.650959	0.661398	0.495792	-0.226253	-0.241169	-0.311153	-0.0913153	-0.456862	-0.15433
CD8T_CD44+	0.775121	0.178739		CD8T_CD44+	-0.0576624	0.195278		CD8_IFN	0.890889	0.443856	0.0994241	0.0622368	0.996109	0.99763	0.474672	0.0442673	0.322873	0.549547		CD8_IFN	0.0404163	0.222822	0.45819	0.510344	0.00143734	-0.000875684	-0.208379	-0.544126	-0.285258	-0.175014
CD8T_other	0.639467	0.224013		CD8T_other	-0.0944179	0.176896		fibro_IFN_CAF	0.499703	0.259763	0.0294955	0.000838072	0.787254	0.748779	0.622701	0.0455311	0.0728475	0.263785		fibro_IFN_CAF	0.196974	0.323148	0.580554	0.78696	-0.0794187	0.0941807	-0.144258	-0.541453	-0.493611	-0.320581
CD4T_KI67+_FOXP3neg	0.410336	0.248667		CD4T_KI67+_FOXP3neg	-0.165168	0.167961		CD4_eTreg	0.557179	0.984142	0.00248623	0.189279	0.566207	0.356437	0.136176	0.0874002	0.400888	0.432502		CD4_eTreg	0.17173	0.00585842	0.739856	0.372784	0.16787	-0.266829	-0.418736	-0.47327	-0.243824	-0.228268
CD8T_GZB+	0.555629	0.273525		CD8T_GZB+	-0.118632	0.15954		fibro_myCAF	0.123056	0.263639	3.16299832126087e-06	0.0446897	0.842867	0.776566	0.557585	0.167949	0.0174284	0.111426		fibro_myCAF	0.431879	0.320673	0.920072	0.543226	-0.0583764	-0.0835005	-0.171556	-0.390078	-0.622499	-0.444349
CD4T_HIF1a+	0.351545	0.306787		CD4T_HIF1a+	-0.186532	0.149028		fibro_Proliferating	0.0594683	0.240211	1.5041404874019e-05	0.020996	0.68638	0.408754	0.127138	0.319747	0.0450825	0.237999		fibro_Proliferating	0.515042	0.335982	0.8954	0.608271	0.118587	-0.239896	-0.427693	-0.287028	-0.542395	-0.337473
CD4T_PD1+	0.40954	0.383321		CD4T_PD1+	0.165445	0.127321		CD8_Tex	0.869216	0.547975	0.398811	0.0215718	0.079244	0.240987	0.563282	0.0915357	0.119581	0.366623		CD8_Tex	0.0485022	-0.175693	0.244868	0.60615	0.484347	0.335461	0.169118	-0.467929	-0.435518	-0.261427
CD8T_CD45RO+_PD1+	0.677764	0.396395		CD8T_CD45RO+_PD1+	-0.0837902	0.123884		CD4_Tph_like	0.20296	0.211101	0.251964	0.734669	0.00010676	0.206715	0.522149	0.245322	0.954742	0.881598		CD4_Tph_like	-0.362342	-0.356338	-0.328195	-0.099645	0.852647	0.359554	0.18697	-0.332568	0.0167265	0.0438791
PC_CD38+_CD44+	0.275211	0.413002		PC_CD38+_CD44+	-0.217761	0.119613		fibro_PRG4__apCAF	0.89218	0.620937	0.449455	0.687647	0.772905	0.218276	0.0253376	0.81565	0.841447	0.337788		fibro_PRG4__apCAF	-0.0399357	-0.144982	-0.220162	-0.118085	0.0849019	0.351166	0.593236	0.0686364	-0.05891	-0.276943
B_KI67+	0.797217	0.433715		B_KI67+	0.0518714	0.114421		CD8_Progenitor_Tex	0.511217	0.494894	0.641556	0.96949	0.0524178	0.0934877	0.178377	0.42894	0.410883	0.582717		CD8_Progenitor_Tex	-0.191818	-0.199145	-0.136563	0.0112731	0.527765	0.465466	0.381456	-0.229991	-0.23884	-0.160876
CD8T_TCF1+_CD45ROneg	0.674667	0.442594		CD8T_TCF1+_CD45ROneg	-0.0846411	0.112239		CD4_Resting_Treg	0.996454	0.457181	0.17235	0.405744	0.164923	0.136565	0.209411	0.669997	0.726315	0.219028		CD4_Resting_Treg	-0.00130984	-0.216519	-0.386398	-0.241394	0.392645	0.41836	0.357573	-0.125109	0.102894	-0.350631
PC_KI67+	0.832026	0.468285		PC_KI67+	-0.0428274	0.106055		fibro_LAMP5__CAF	0.174549	0.631184	0.116083	0.286209	0.0522857	0.0811866	0.0393076	0.494482	0.814592	0.476395		fibro_LAMP5__CAF	-0.384582	-0.140785	-0.439254	-0.306679	0.528015	0.481639	0.555192	-0.199331	0.0690367	-0.207585
CD8T_PD1+	0.145852	0.482085		CD8T_PD1+	0.287544	0.102809		CD4_Tem	0.526082	0.12237	0.448614	0.631891	0.186962	0.238996	0.645718	0.217946	0.147352	0.117649		CD4_Tem	-0.185237	-0.432591	-0.220561	0.140497	-0.3746	-0.3368	-0.134876	0.351402	0.408196	0.437572
CD4T_CD44+	0.273374	0.531124		CD4T_CD44+	-0.218577	0.0916474		gdT	0.476994	0.989041	0.63708	0.328502	0.115105	0.0851027	0.243304	0.0180528	0.321818	0.00495027		gdT	-0.20731	-0.00404833	-0.138382	-0.282095	-0.440312	-0.476314	-0.33391	0.619859	0.285855	0.704
CD4T_PD1+_TOX+	0.292519	0.688734		CD4T_PD1+_TOX+	0.210249	0.0586905		CD8_GZMK_GZMH_	0.7596	0.980769	0.555737	0.0843968	0.254989	0.61691	0.949709	0.193596	0.588458	0.197601		CD8_GZMK_GZMH_	-0.0900093	-0.00710474	-0.172349	-0.477261	-0.326226	-0.146638	-0.0185887	0.369438	0.158463	0.366378
CD4T_CD45RO+	0.475652	0.719271		CD4T_CD45RO+	-0.143349	0.0526717		IEG_high	0.992193	0.520796	0.140752	0.1995	0.302559	0.439711	0.841702	0.0729112	0.20284	0.0596434		IEG_high	0.00288389	-0.187567	-0.414353	-0.364939	-0.296942	-0.224802	-0.0588142	0.493516	0.362431	0.51474
PC_CD38neg	0.121532	0.739222		PC_CD38neg	0.305266	0.0487858		fibro_iCAF	0.764814	0.653212	0.0577196	0.223476	0.171675	0.378343	0.514593	0.0385432	0.022197	0.352463		fibro_iCAF	-0.0880053	-0.131848	-0.518092	-0.347485	-0.386958	-0.255311	-0.190315	0.556988	0.603894	0.268959
CD4T_TCF1+_CD45ROneg	0.551283	0.791309		CD4T_TCF1+_CD45ROneg	-0.119929	0.0387888		CD8_Tem	0.206945	0.484326	0.00665352	0.0401897	0.690506	0.20069	0.0626368	0.503742	0.353914	0.577334		CD8_Tem	-0.359384	-0.203948	-0.686886	-0.553152	-0.116952	0.364043	0.509677	0.195159	0.26818	0.163147
CD4T_IFNG+	0.456074	0.922239		CD4T_IFNG+	0.149711	0.0143136		fibro_Nuclear_high	0.0336753	0.185157	0.0765583	0.387277	0.973757	0.657003	0.672938	0.871873	0.0982543	0.00746074		fibro_Nuclear_high	-0.569085	-0.376025	-0.48817	-0.250717	0.00969608	-0.13032	-0.123934	0.0475096	0.459599	0.679951
CD8T_PD1+_TOX+	0.0835977	0.991924		CD8T_PD1+_TOX+	0.339073	0.00148434		fibro_Theca_cell	0.0147312	0.137395	0.038033	0.106458	0.455632	0.782849	0.974836	0.789856	0.0383856	0.0357809		fibro_Theca_cell	-0.634807	-0.417559	-0.558201	-0.449947	0.217247	-0.0810993	-0.00929716	-0.0784271	0.557361	0.563703
B_CD20+_CD21+	0.848726	0.837018		B_CD20+_CD21+	0.0385177	-0.0301589		CD8_Temra	0.687828	0.986157	0.777359	0.755399	0.836021	0.830814	0.729425	0.806651	0.805122	0.445624		CD8_Temra	0.118013	-0.00511401	0.0831973	-0.0916271	-0.0609508	-0.0629119	-0.101683	0.0720439	0.072624	-0.221981
PC_CD38+	0.861033	0.769056		PC_CD38+	0.0353525	-0.0430359		CD4_HSP_high_Treg	0.548097	0.425035	0.639355	0.77226	0.0961995	0.821351	0.700954	0.559569	0.38489	0.942907		CD4_HSP_high_Treg	-0.17564	-0.231888	-0.137457	-0.0851491	0.462104	-0.0664816	-0.112828	-0.170706	0.251939	0.0211064
CD4T_TCF1+_CD45RO+	0.196311	0.59304		CD4T_TCF1+_CD45RO+	-0.256625	-0.0782509		HSP_high	0.572164	0.339635	0.125483	0.966356	0.265955	0.849861	0.743612	0.65194	0.23536	0.585573		HSP_high	0.165337	-0.275928	-0.429379	0.0124317	0.319206	0.0557503	0.0961784	0.132361	0.339264	-0.159674
PC_CD38+_CD44+_CD79a+	0.539144	0.562209		PC_CD38+_CD44+_CD79a+	-0.123578	-0.0848354		Nucleus_high	0.582835	0.55185	0.1207	0.493349	0.311651	0.772378	0.929693	0.0372659	0.133054	0.849638		Nucleus_high	0.160826	-0.174021	-0.434338	-0.199843	-0.291659	-0.0851039	0.0260014	0.560047	0.421784	-0.0558339
PC_CD38+_CD79a+	0.513725	0.521488		PC_CD38+_CD79a+	0.131348	-0.0937981		fibro_PI16__iCAF	0.754664	0.836307	0.485493	0.750968	0.373623	0.789762	0.906896	0.14544	0.349748	0.589272		fibro_PI16__iCAF	0.0919101	-0.0608432	-0.203415	-0.0933354	-0.257762	-0.0784629	-0.0344613	0.40996	0.270422	-0.158121
B_CD20+	0.791889	0.447362		B_CD20+	-0.0532638	-0.111077		CD8_Trm	0.595818	0.457067	0.14682	0.190372	0.491416	0.243437	0.380561	0.904555	0.78527	0.876661		CD8_Trm	-0.155383	0.216573	-0.408685	-0.371933	-0.20072	0.333822	0.254165	0.0353316	0.0801753	-0.0457213
CD8T_IFNG+	0.592002	0.325353		CD8T_IFNG+	0.107947	-0.143478		MAIT	0.797497	0.539976	0.747066	0.478124	0.609412	0.760374	0.233649	0.648019	0.862955	0.879275		MAIT	0.0755193	0.17916	-0.0948424	-0.20679	-0.149734	0.0897117	0.340431	0.133945	-0.050844	-0.0447457
CD8T_TCF1+_CD45RO+	0.665342	0.25075		CD8T_TCF1+_CD45RO+	-0.0872121	-0.167234
[truncated: 55 more columns]

## Sheet: Figure 5
Figure 5E upper							Figure 5E lower						Figure 5F			Figure 5G
CD68SPP1-pre	CD68SPP1-post	NR-CD68SPP1-pre	NR-CD68SPP1-post	R-CD68SPP1-pre	R-CD68SPP1-post		SPP1-NR	SPP1-R		CD68SPP1-NR	CD68SPP1-R		control	Nira		control	nira
0.00096123	0.0105673	0.00096123	0.0105673	0	0.00138313		0.0739065	0.0327942		0.0384615	0.00628931		10	68		9	33
0	0.0105497	0	0.0105497	0	0.00054935		0.0761816	0.0165289		0.0323383	0.0043753		18	46		16	28
0	0.00487805	0	0.00487805	0.00125471	0.00421496		0.0575448	0.0410959		0.0185422	0.00421496		21	37		3	26
0.0030931	0.0185422	0.0030931	0.0185422	0	0.000237586		0.040721	0.0279107		0.0143525	0.00398724		19	41		15	48
0.00157202	0.00859845	0.00157202	0.00859845	0.00173636	0.00628931		0.0428287	0.0364742		0.0139442	0.00303951		23	32		11	24
0.00152009	0.0110246	0.00152009	0.0110246	0.00156277	0.00111111		0.0341124	0.0263273		0.0126342	0.00175516
0.000883236	0.0143525	0.000883236	0.0143525	0.00102907	0.00398724		0.0263876	0.0207469		0.011374	0.00138313
0.000820681	0.00673575	0.000820681	0.00673575	0.00128659	0.00303951		0.0259403	0.0225564		0.0110246	0.00118718
0	0.011374	0	0.011374				0.0308511	0.0138889		0.0106383	0.00111111
0.000426439	0.00628931	0.000426439	0.00628931				0.0278087	0.0239883		0.0105673	0.00054935
0.00130582	0.0384615	0.00130582	0.0384615				0.0238756	0.0190069		0.0105497	0.000237586
0	0.00138313						0.027515			0.00859845
0	0.00054935						0.0253886			0.00673575
0.00125471	0.00421496						0.0880503			0.00628931
0	0.000237586						0.0287805			0.00487805
0.00173636	0.00628931
0.00156277	0.00111111
0.00102907	0.00398724
0.00128659	0.00303951
Figure 5I			Figure 5J								Figure 5K
IFNG	CD68SPP1		left IFNb				right IFNa				days	line1				line2				line3				line4				line5
0.0245458	0.00054935		pre	R	NR		pre	R	NR		0	335	336	353	355	335	336	353	355	335	336	353	355	335	336	353	355	335	336	353	355
0.115441	0.000586854		0.8	0.7	0.8		0.6	1.2	0.65		1	382	368	387	375	371	386	379	360	377	363	394	374	376	397	387	380	380	380	370	384
0.0254716	0.00111111		0.95	0.8	0.4		0.25	0.4	0.8		2	356	347	349	365	416	434	409	411	394	399	393	394	405	411	415	406	403	414	406	412
0.059243	0.00138313		0.15	0.5	1.8		0.05	0.2	0.5		3	359	341	347	351	365	367	373	373	437	428	426	435	426	431	441	435	435	443	426	435
0.00392148	0.00398724		1.25	0.9	1.25		0.25	0.45	0.75		4					344	334	344	360	400	439	413	414	473	470	478	468	450	485	456	460
0.0275782	0.0043753		0.9	0.3	1.2		0.3	0.1	1.65		5									400	402	420	427	564	565	571	534	569	582	581	604
0.0196937	0.00628931		0.8	0.3	0.65		0.55	0.1	0.55		6													523	545	560	569	619	630	632	623
0.649109	0.00836502		0.4	0.3	0.9		0.25	0.3	0.9		7													522	521	526	516	656	631	656	645
0.0598383	0.00859845		1	0.5	0.9		0.5	0.1	1.1
0.0931106	0.0105497		0.45	1.1	0.6		0.4	0.1	0.25		Figure 5L
0.153686	0.0105673		1.1	0.25	1.2		0.6	0.65	1.3		days	line1				line2				line3				line4				line5
0.0316814	0.0106383		1.3	0.5			1	0.1	0.8		0	349	351	347	354	349	351	347	354	349	351	347	354	349	351	347	354	349	351	347	354
0.051353	0.0126342		0.9	1.2			1.1	0.7			1	383	384	383	385	373	364	371	364	373	368	377	369	378	373	382	369	380	378	377	374
0.046939	0.0139442		1	0.8			0.25	0.5			2	354	353	352	361	418	411	410	402	402	404	424	410	408	403	393	398	417	423	416	409
0.10868	0.0162162		1.4	1.1			0.8	0.8			3	354	361	350	339	399	389	401	390	459	458	470	463	420	424	432	421	450	452	457	465
0.0477327	0.0185422		0.55	0.6			0.2	0.15			4					383	376	373	364	449	457	457	463	458	466	463	461	469	479	474	470
0.0721858	0.0218531		0.9	0.75			0.3	0.15			5									418	415	407	415	472	474	481	479	488	467	477	489
0.18783	0.0286195		1.65	0.85			1.7	0.55			6													468	460	442	466	493	504	489	493
0.0746367	0.0323383		0.25	0.4			0.05	0.2			7													437	441	422	421	504	497	503	499
			1	0.1			0.1	0.1
			1.1	0.4			0.4	0.1
			0.95	0.3			0.5	0.3
			1.15	1.1			0.7
			0.8				0.45
			0.6				0.15
			2.2				0.2
			0.95				0.95
			0.6				0.2
			0.3				0.15
			0.8				0.8
			0.4				0.5
			0.3				0.15
			1.5				1
			1.55				0.9

## Sheet: Figure 6
Figure 6D												Figure 6E
IFNr+CD4						TNFa+CD4						IFNr+CD4					TNFa+CD4
control	SPP1	MCM	SPP1+anti-CD44	MCM+anti-CD44		control	SPP1	MCM	SPP1+anti-CD44	MCM+anti-CD44		CON	TAM	TAM+ANTISPP1		CON	TAM	TAM+ANTISPP1
41.7	24.6	25	36.8	36.9		24.1	6.25	8.11	23.1	23.6		41.9	28.3	32.5		48.6	29.2	42.2
41.5	26.6	27.1	36	36.1		24.6	8.77	10.5	21.4	20.8		38.4	28.1	33.3		52	29.5	37.2
36.7	28	30.2	34.5	34.7		18.8	12.2	13.2	18.3	18.3		40.5	28.8	33.8		54.4	28.9	36.4
33.3	30.6	31.7	32.8	34.2		19.1	15.9	13.8	17.5	18		39.7	27.1	32.1		56	25.9	36.2
IFNr+CD8						TNFa+CD8						IFNr+CD8					TNFa+CD8
control	SPP1	MCM	SPP1+anti-CD44	MCM+anti-CD44		control	SPP1	MCM	SPP1+anti-CD44	MCM+anti-CD44		CON	TAM	TAM+ANTISPP1		CON	TAM	TAM+ANTISPP1
60	25	25	57.6	52.8		44	5	9.09	29.2	36		48.6	20.6	26.1		49.1	31.3	44.8
60	30.8	32.3	48.1	54		28.8	10.7	13.8	28.9	25.9		42.2	20.5	26.8		50.4	29.3	38.6
44.4	34	34.3	46.4	51.6		24.2	17	16.2	24	23.5		38.3	19	24.9		52.1	24.4	39.1
54	36	36.4	45.1	46.2		23.4	17.9	17	22.9	20.3		38.8	17.7	23.9		51.9	29.1	37.3
Figure 6F												Figure 6H
ID8				E0771				B16				patients	SPP1	status	month	group
0	0.210185	0.159597		0	0.197526	0.121988		0	0.513409	0.485775		01078	0.00159927	0	30.69	low
0	0.219056	0.126021		0	0.158622	0.134356		0	0.468247	0.343509		17012	0.00169205	1	24.02	low
0	0.121361	0.121417		0	0.124258	0.121988		0	0.504453	0.361037		18002	0.00201072	1	24.34	low
0	0.246231	0.122933		0	0.120344	0.071029		0	0.548847	0.362956		01045	0.002149	0	44.25	low
0	0.317706	0.165212		0	0.142418	0.101323		0	0.694695	0.393533		01075	0.00276799	0	32.2	low
0	0.133882	0.158979		0	0.156352	0.103984		0	0.505605	0.399418		01046	0.00295334	1	19.06	low
0	0.266388	0.127032		0	0.134904	0.104297		0	0.45008	0.38317		01081	0.00307355	0	29.34	low
0	0.221976	0.123719		0	0.118465	0.103436		0	0.439334	0.399418		01006	0.00321414	1	32.36	low
												01036	0.00412371	0	47.05	low
												01077	0.00417062	0	30.95	low
												01035	0.00436443	1	23.06	low
												02006	0.00443817	0	6.08	low
												01069	0.00491969	0	8.61	low
												17001	0.00548446	0	17.94	low
												01072	0.00565989	1	19.58	low
												01034	0.0064082	0	48.79	low
												02009	0.00746269	1	11.53	low
												02007	0.00802752	1	32.99	low
												01016	0.00941663	1	13.77	low
												01041	0.00960512	0	13.86	low
												17015	0.0100313	0	29.08	low
												01025	0.0100376	0	3.84	low
												01083	0.0107849	1	14.19	low
												18005	0.0111896	1	9.07	low
												02001	0.0123778	1	12.35	low
												01073	0.0135092	1	28.32	low
												10007	0.0143443	0	3.35	low
												01062	0.0163934	1	12.48	low
												01071	0.0173641	1	13.67	high
												01068	0.0210257	1	13.47	high
												02002	0.0217276	1	38.08	high
												01085	0.0275499	1	15.97	high
												01047	0.0300926	0	3.88	high
												01024	0.0351076	1	2.76	high
												10011	0.0398583	1	10.94	high
												01026	0.0399814	1	17.94	high
												14003	0.0404769	1	2.99	high
												02003	0.0455478	1	1.64	high
												18004	0.0625504	1	2.04	high

## Sheet: Figure 7
Figure 7A					Figure 7B					Figure 7D					Figure 7E
control	anti-SPP1	nira	combine		control	anti-SPP1	nira	combine		control	anti-spp1	niraparib	combine		Treg					GZMB+CD8
19.01	14.31	17.88	0.896		1.52	1.2	1.16	0.48		1.4793	1.1537	1.3506	0.3432		control	anti-spp1	niraparib	combine		control	anti-spp1	niraparib	combine
25.21	7.909	18.71	2.149		1.42	0.82	0.92	0.5		1.5452	0.8845	0.9362	0.321		75.2	50.8	35	41.1		9.59	14.7	13.8	69.3
42.98	6.197	15.96	2.698		1.24	0.67	0.84	0.42		1.8374	0.722	1.0579	0.2056		61.5	55.9	52.1	43.2		13.5	15.6	39.2	43.5
9.466	5.588	5.511	3.507		0.98	0.63	0.66	0.32		1.5192	0.8144	0.992	0.204		56.9	61.6	60	34.1		12.6	21.8	23.8	83.2
9.602	5.852	5.912	3.56		1.06	0.58	0.54	0.36		1.4332	0.5448	0.697	0.1858		67.6	46.3	51.8	41		9.54	23	11.5	86
										1.2446	0.7132	0.7147	0.2766		55.9	57.7	60	22.8		13	35.9	20.1	20.2
Figure 7C						Figure 7G									62.9	52.5	47.4	30.5
FOXP3			GZMB			control	anti-SPP1	nira	combine
group	number		group	number		1.21	0.97	1.04	0.68
control	14		control	4		1.44	0.93	1.01	0.64
control	19		control	4		1.37	1.01	0.97	0.67		Figure 7J						Figure 7K
control	18.75		control	7		1.29	1.12	0.88	0.3		control	anti-spp1	niraparib	combine		control	anti-SPP1	nira	combine
control	28.25		control	12		1.2	1.19	1.17	0.41		22.82	21.44	7.258	5.828		1.71	1.64	1.39	1.15
control	16.5		control	8		Figure 7H					12.2	14.85	4.157	5.399		1.45	1.7	1.28	1.27
Nira	12		Nira	24		Treg					12	10.77	3.152	3.564		1.72	1.69	0.94	0.92
Nira	10.75		Nira	10		control	anti-SPP1	nira	combine		6.195	5.176	3.504	3.928		1.68	1.65	1.05	1.25
Nira	5.25		Nira	17		72.8	45.1	66.2	26.5		9.17	4.124	2.511	2.447		1.51	1.71	1.14	0.79
Nira	11.25		Nira	22		75	43.5	33.9	33.5							1.38	1.21	0.7	0.52
Nira	10.25		Nira	19		56.6	40.9	58.5	33.2
SPP1	7		SPP1	31		52.7	29.2	55.9	25.3
SPP1	6		SPP1	20		49.3	37.2	32.9	16.8
SPP1	10		SPP1	16
SPP1	8.5		SPP1	16		GZMB+CD8
SPP1	8.75		SPP1	17		control	anti-SPP1	Nira	combine
Combine	3.5		Combine	37		15.7	27.9	17	29.7
Combine	0.5		Combine	25		7.71	16.8	20.2	19.4
Combine	3.25		Combine	27		16.5	18.7	17.8	32.5
Combine	1		Combine	27		15.9	19.9	17.1	28.3
Combine	0.25		Combine	35		6	19.1	21	27.7

## Sheet: Figure S1
Figure S1D
of epi right
	ID	HRD	BRCA	GIS_group	RECIST_Response_2	RECIST_Response	B cells	CD4+ T cells	CD8+ T cells	Endothelial cells	Epithelial cells	Fibroblasts	Lymphatic cells	MoMac	DC	Neutrophil	Other T cells	Plasma cells	B_CD20+	B_CD20+_CD21+	B_KI67+	CD4T_CD44+	CD4T_CD45RO+	CD4T_FOXP3+_PD1+	CD4T_FOXP3+_PD1neg	CD4T_HIF1a+	CD4T_IFNG+	CD4T_KI67+_FOXP3neg	CD4T_other	CD4T_PD1+	CD4T_PD1+_TOX+	CD4T_TCF1+_CD45RO+	CD4T_TCF1+_CD45ROneg	CD8T_CD44+	CD8T_CD45RO+_PD1+	CD8T_GZB+	CD8T_HIF1a+	CD8T_IFNG+	CD8T_KI67+_TOXneg	CD8T_other	CD8T_PD1+	CD8T_PD1+_TOX+	CD8T_TCF1+_CD45RO+	CD8T_TCF1+_CD45ROneg	DC_PDL1+	DC_PDL1neg	Endo_CD34+	Endo_CD34neg	Endo_KI67+
1	10011	P	P	GISlow	PR	R	1.74239	4.39668	3.45221	2.01922	43.5108	15.4698	0.032568	16.5934	1.92151	4.05471	0.032568	6.77414	1.56428	0.081473	0.0977676	0	0.521427	0.684373	0.391071	0.114062	0.928793	0.21183	0.798436	0.244419	0.0325892	0.195535	0.277008	0.0162946	0.293303	0.179241	0.081473	0.472544	0.0488838	0.831025	0.21183	0.0162946	0.879909	0.42366	0.63549	1.28727	0.358481	1.64576	0.0162946
2	1016	P	P	GISlow	SD	NR	0.380525	5.92009	2.67343	4.04918	56.6299	17.9798	0.0609816	6.5982	2.58318	2.0563	0.156113	0.912284	0.188232	0.129562	0.0635588	0.13934	0.733371	0.892268	1.21251	0.017112	0.180898	0.471802	1.73076	0.36913	0.0146674	0.0855599	0.0855599	0.017112	0.156452	0.337351	0.0220011	0.0317794	0.308016	1.19784	0.190676	0.017112	0.251791	0.149119	0.227345	2.36145	2.12433	1.41541	0.518249
3	1025	P	P	GIShigh	PR	R	1.26362	4.87238	4.48012	3.28934	54.6833	8.62402	0.0364237	10.2043	0.375445	2.9139	0.29139	8.96585	0.312026	0.208017	0.747737	0.21645	0.407601	0.67465	0.37668	0.0449767	0.303593	0.382302	0.950132	0.177096	0.775848	0.129308	0.449767	0.148985	0.126497	0.137741	0.0983865	0.787092	0.413223	0.86299	0.359813	1.02322	0.21645	0.320459	0.129308	0.247372	1.47861	1.4505	0.371058
4	1026	P	P	GIShigh	PR	R	9.87736	6.75544	5.2594	11.4809	38.2903	10.7976	0.13699	9.42948	1.68603	2.28021	1.36168	2.64458	9.36176	0.32872	0.446	0.281077	0.601743	0.288812	0.210122	0.0524223	0.213829	0.245174	2.39483	0.133261	0.458983	0.125384	1.90273	0.191766	0.114437	0.448575	0.1041	0.0880983	0.338639	1.50229	0.340802	0.744355	0.353017	1.14073	0.221465	1.48672	1.51432	9.85353	0.356698
5	1036	P	N	GIShigh	PR	R	0.426929	1.90476	3.10345	2.36453	82.3892	1.65846	0	4.1133	0.287356	1.76519	0.114943	1.87192	0.0575374	0.0410981	0.328785	0.0986355	0.0328785	0.67401	0.0904159	0.0328785	0.139734	0.172612	0.131514	0.123294	0.328785	0.0410981	0.0410981	0.0986355	0.287687	0.0739767	0.0410981	0.0493178	0.320566	0.131514	0.23015	1.80832	0.0410981	0.0246589	0.287687	0	1.28226	0.838402	0.246589
6	1045	P	P	GIShigh	PR	R	0.512977	5.44466	4.15968	6.49093	51.4348	17.7764	0.0152369	9.67037	1.9097	0.853268	0.391081	1.34085	0.407976	0.0968943	0.0101994	0.107094	0.734357	0.581366	0.244786	0.0101994	0.112193	0.107094	1.84099	0.300882	0.754755	0.17339	0.499771	0.0203988	0.183589	0.33148	0.0305982	0.101994	0.142792	1.36672	0.203988	0.963843	0.407976	0.423275	0.0662961	1.85119	2.85583	3.54429	0.117293
7	1047	P	N	GIShigh	SD	NR	0.893086	3.12011	1.64112	2.76743	63.4062	13.4589	0.187719	1.58708	0.267357	5.30163	0.207628	7.16175	0.0656768	0.0913764	0.739577	0.179897	0.111365	0.928041	0.177042	0.0485437	0.331239	0.256996	0.137065	0.0456882	0.219874	0.516848	0.179897	0.0685323	0.0571102	0.0999429	0.0599657	0.322673	0.22273	0.214163	0.11422	0.188464	0.22273	0.0770988	0.259852	0.00856653	1.39349	0.953741	0.431182
8	1062	P	N	GIShigh	PD	NR	0.134632	2.2449	2.49225	6.65957	67.0466	7.07599	0	10.2821	0.328752	3.22177	0.0814052	0.432074	0.0532698	0.00626704	0.0752045	0.181744	0.0814715	0.419892	0.253815	0.0501363	0.0438693	0.166077	0.397957	0.188011	0.103406	0.0720709	0.288284	0.10654	0.0940056	0.33842	0.11594	0.0188011	0.228747	0.523298	0.470028	0.294551	0.0438693	0.260082	0.250682	0.078338	1.54796	3.71322	1.40382
9	1067	P	P	GIShigh	PR	R	0.0202984	0.0558206	0.0964173	4.12057	88.4096	6.21638	0	0.720593	0.050746	0.208058	0.0862681	0.0152238	0	0	0.0203159	0	0	0	0	0	0	0.0406318	0.010158	0	0	0	0.00507898	0	0	0	0.00507898	0	0.0609477	0.010158	0.00507898	0.010158	0	0.00507898	0.010158	0.0406318	2.41759	0.705978	1.00056
10	1068	P	P	GIShigh	SD	NR	1.37163	8.43635	5.62197	6.54655	33.9825	0.355607	0	9.85877	4.16907	26.6468	1.68659	1.32421	0.661408	0.0895656	0.644183	0.81298	0.0757863	0.71308	0.223914	0.516725	0.30659	2.43894	0.647628	0.60629	0.654518	0.564952	1.01967	0.182576	0.592511	0.385821	1.10235	0.0378931	1.57429	0.244583	0.544283	0.547728	0.241138	0.265252	4.08212	0.158462	2.81787	2.72142	1.11957
11	1072	P	P	GIShigh	SD	NR	2.5974	15.1714	12.161	7.49863	33.2288	14.0767	0.208986	7.14535	1.69179	1.41315	1.41315	3.39354	1.98776	0.263011	0.389459	1.00147	1.67923	1.15826	0.247838	0.21749	0.541197	0.895251	1.74498	0.753629	0.905366	3.86425	2.41262	0.268069	1.55784	0.429923	0.318649	0.505791	0.996409	1.82085	1.41622	1.44151	2.60988	0.996409	0.389459	1.33023	3.74791	3.6771	0.197259
12	1075	P	P	GIShigh	PR	R	0.0732064	0.452549	0.938373	5.79662	67.483	13.9625	0.0865167	5.92972	0.0865167	4.95142	0.113137	0.126447	0.0466791	0.0266738	0	0.0266738	0.00666845	0.0133369	0.0533476	0.00666845	0.0200053	0.060016	0.160043	0.0400107	0.0533476	0	0.0133369	0.0133369	0.0266738	0.146706	0.0200053	0.00666845	0.100027	0.293412	0.153374	0.146706	0.0133369	0.0200053	0.0400107	0.0466791	2.46732	3.08082	0.260069
13	1077	P	N	GIShigh	PR	R	0.0891315	4.18918	1.39268	3.8243	60.3671	23.9123	0.167122	2.99426	1.00273	1.26734	0.434516	0.359311	0.0364289	0.0112089	0.0420333	0.229782	0.170935	0.459564	0.131704	0.518411	0.325057	0.731379	0.381102	0.395113	0.218573	0.61929	0.0336266	0.0168133	0.210166	0.0672533	0.106484	0.0280222	0.210166	0.240991	0.210166	0.204562	0.0840666	0.0224178	0.851875	0.156924	1.81584	1.73177	0.299837
14	1082	P	P	GIShigh	PR	R	0.031354	0.545077	0.569196	4.5391	80.3917	7.46949	0.0554725	3.9699	1.04192	1.24934	0.0988857	0.0385896	0.0096623	0.00241558	0.0193246	0.0241558	0.0289869	0.0676361	0.0314025	0.0217402	0.0700517	0.0531427	0.123194	0.0458959	0.016909	0.0289869	0.0338181	0.0434804	0.0458959	0.0603894	0.0265713	0.0265713	0.096623	0.120779	0.0942074	0.0217402	0.0193246	0.0144935	0.801971	0.241558	1.65225	2.22233	0.67153
15	1083	P	N	GIShigh	PR	R	0.577413	10.0685	19.8939	3.93436	38.6914	13.879	0.00467541	7.99028	2.14134	0.942095	1.09872	0.778456	0.515306	0.0283654	0.0401844	0.576764	2.00213	0.988063	0.697317	0.274199	0.323839	0.255289	2.81527	0.281291	0.359296	0.645314	0.962061	0.907694	0.546035	1.6381	0.768231	0.342749	0.685498	7.07481	1.02116	1.41827	3.47949	2.23378	0.134736	2.03049	1.36627	2.40397	0.208013
16	17001	P	P	GIShigh	PR	R	0.0584488	1.47875	0.73061	5.38898	61.757	9.71419	0.0233795	8.6738	9.61482	1.54889	0.151967	0.859197	0.0117103	0.0117103	0.0351309	0.0175654	0.20493	0.679197	0.0702617	0.0644066	0.0526963	0.0878272	0.0351309	0.081972	0.134668	0.0526963	0	0.0175654	0.128813	0.0468411	0.0234206	0.0117103	0.0761169	0.134668	0.0936823	0.175654	0.0234206	0	6.10106	3.53065	2.66995	2.20153	0.526963
17	18004	P	N	GIShigh	PD	NR	0.466077	10.6085	10.9263	9.80351	37.0108	17.8116	0.137705	6.52508	0.328372	2.61109	1.04338	2.72761	0.305499	0.0267982	0.13935	0.14471	2.16529	2.20817	0.970093	0.412692	0.155429	0.750348	2.12777	0.401972	0.235824	0.401972	0.761068	0.123272	1.53821	2.12777	0.680673	0.353736	0.696752	2.75485	0.300139	0.267982	1.01297	1.20056	0.0107193	0.321578	2.87276	6.06174	0.986172
18	18005	P	N	GIShigh	SD	NR	0.367915	4.87716	2.83082	11.8554	41.7721	15.1849	0.0547312	17.8789	1.23449	2.19837	0.492581	1.25274	0.214015	0.0489177	0.107007	0.0825486	0.333252	0.822429	0.330194	0.0733765	0.596184	0.366883	0.660389	0.568668	0.094778	0.418858	0.556439	0.0183441	0.14981	0.235416	0.0733765	0.100893	0.36994	0.519751	0.593127	0.0642045	0.305736	0.4158	0.302678	0.938608	5.91293	4.11214	1.89556
19	2001	P	N	GIShigh	PR	R	7.72666	6.57328	6.46084	8.01259	45.5536	4.46893	0.0449785	11.8615	0.668252	2.86577	0.700379	5.06329	5.77135	1.21059	0.802745	0.378714	0.595585	0.663559	0.401372	0.0971062	0.301029	0.498479	1.7997	0.132712	0.576164	0.168317	1.0099	0.313977	0.116527	0.249239	0.165081	0.339872	0.469347	1.45336	0.294556	0.689454	1.06169	1.35625	0.394899	0.278371	1.21059	6.2763	0.585874
20	2009	P	N	GIShigh	PR	R	0.552301	3.2636	7.06276	8.79498	18.7699	36.6946	0.083682	16.6611	4.46862	2.49372	0.359833	0.794979	0.411869	0.0504329	0.0924603	0.294192	0.369841	0.546356	0.311003	0.0924603	0.0504329	0.159704	0.462301	0.453896	0.210137	0.201732	0.126082	0.268975	0.403463	0.748088	0.369841	0.0420274	0.411869	1.94167	1.67269	0.605195	0.403463	0.226948	4.05985	0.428679	3.32016	3.81609	1.69791
Figure S1D
of stroma left
	NR	R	Change	LogFC	.y.	group1	group2	p	p.adj	p.format	p.signif	method
B cells	1.40184	2.74572	-1.34388	-0.969865	proportion	R	NR	0.816796	0.88	0.82	ns	Wilcoxon
CD4+ T cells	11.9381	8.35922	3.57885	0.514129	proportion	R	NR	0.241357	0.88	0.24	ns	Wilcoxon
CD8+ T cells	9.29437	8.30717	0.987206	0.162001	proportion	R	NR	0.699174	0.88	0.7	ns	Wilcoxon
Endothelial cells	14.5558	15.4951	-0.93936	-0.0902237	proportion	R	NR	0.877296	0.88	0.88	ns	Wilcoxon
Fibroblasts	25.49	28.5876	-3.09762	-0.165459	proportion	R	NR	0.816796	0.88	0.82	ns	Wilcoxon
Lymphatic cells	0.175958	0.0979241	0.0780342	0.845498	proportion	R	NR	0.474064	0.88	0.47	ns	Wilcoxon
MoMac	16.6419	19.7239	-3.082	-0.245125	proportion	R	NR	0.350697	0.88	0.35	ns	Wilcoxon
DC	2.80974	4.50261	-1.69288	-0.680328	proportion	R	NR	0.699174	0.88	0.7	ns	Wilcoxon
Neutrophil	11.3659	6.6207	4.74515	0.779651	proportion	R	NR	0.588029	0.88	0.59	ns	Wilcoxon
Other T cells	1.24155	0.894019	0.347527	0.473761	proportion	R	NR	0.699174	0.88	0.7	ns	Wilcoxon
Plasma cells	5.08499	4.666	0.418987	0.124058	proportion	R	NR	0.588029	0.88	0.59	ns	Wilcoxon
Figure S1E
	ID_Treatment	Treatment	HRD	BRCA	GIS_group	Pathological_Response_1	RECIST_Response_2	B cells	CD4+ T cells	CD8+ T cells	Endothelial cells	Epithelial cells	Fibroblasts	Lymphatic cells	MoMac	DC	Neutrophil	Other T cells	Plasma cells	B_CD20+	B_CD20+_CD21+	B_KI67+	CD4T_CD44+	CD4T_CD45RO+	CD4T_FOXP3+_PD1+	CD4T_FOXP3+_PD1neg	CD4T_HIF1a+	CD4T_IFNG+	CD4T_KI67+_FOXP3neg	CD4T_other	CD4T_PD1+	CD4T_PD1+_TOX+	CD4T_TCF1+_CD45RO+	CD4T_TCF1+_CD45ROneg	CD8T_CD44+	CD8T_CD45RO+_PD1+	CD8T_GZB+	CD8T_HIF1a+	CD8T_IFNG+	CD8T_KI67+_TOXneg	CD8T_other	CD8T_PD1+	CD8T_PD1+_TOX+	CD8T_TCF1+_CD45RO+	CD8T_TCF1+_CD45ROneg	DC_PDL1+	DC_PDL1neg	Endo_CD34+	Endo_CD34neg
1	10005_Pre	Pre	P	P	GISlow	Pre_treatment_sample	NA	7.95697	7.50869	6.46644	5.33453	36.6245	14.0536	0.201726	9.60439	0.706041	2.11812	0.437073	8.98801	5.9215	1.15046	0.936161	0.180465	0.214302	0.879765	0.642905	0.0676743	0.270697	0.699301	2.03023	0.270697	0.552673	0.101511	1.64674	0.225581	0.225581	0.733138	0.146628	0.315813	0.913603	1.22942	0.383487	0.676743	0.270697	1.38732	0.169186	0.541394	2.08662	2.93255
2	10010_Post	Post	P	P	GIShigh	NR	PR	2.42175	4.93794	9.69711	2.55666	38.5018	7.95669	0.0337291	5.76767	4.04074	1.57515	0.236104	22.2747	1.08563	0.612148	0.730519	0.344968	0.405844	0.551272	0.344968	0.284091	0.81507	0.158956	0.54789	0.250271	0.558036	0.514069	0.175866	0.277327	0.957116	0.344968	0.36526	2.41815	0.480249	0.76434	1.37649	1.2243	1.18709	0.328057	0.287473	3.7642	1.9582	0.466721
3	10011_Post	Post	P	P	GISlow	R	PR	0.60208	13.9573	14.7966	6.40394	1.25889	23.171	0.164204	11.6585	22.4777	1.0582	0.60208	3.84966	0.367715	0.147086	0.0919287	1.12153	2.90495	0.717044	0.533186	0.643501	0.772201	0.312557	4.32065	0.643501	1.0296	0.808972	0.2574	0.441258	1.72826	1.32377	0.3861	0.496415	0.202243	4.13679	1.47086	0.882515	3.0888	0.753815	0.239015	22.4122	2.4453	3.93455
4	10011_Pre	Pre	P	P	GISlow	Pre_treatment_sample	PR	1.74239	4.39668	3.45221	2.01922	43.5108	15.4698	0.032568	16.5934	1.92151	4.05471	0.032568	6.77414	1.56428	0.081473	0.0977676	0	0.521427	0.684373	0.391071	0.114062	0.928793	0.21183	0.798436	0.244419	0.0325892	0.195535	0.277008	0.0162946	0.293303	0.179241	0.081473	0.472544	0.0488838	0.831025	0.21183	0.0162946	0.879909	0.42366	0.63549	1.28727	0.358481	1.64576
5	1006_Post	Post	P	P	GISlow	R	PR	0.504505	5.38138	5.54955	6.67868	17.5015	33.97	0.048048	14.1742	2.59459	2.31832	0.204204	11.0751	0.361272	0.108382	0.0361272	0.373314	1.0236	0.590077	0.481696	0.0240848	0.276975	0.0481696	1.34875	0.0963391	0.421484	0.168593	0.541908	0.228805	0.0361272	0.144509	0.156551	0.30106	0.0722543	2.55299	0.361272	0.698459	0.481696	0.529865	1.11994	1.48121	2.33622	4.31118
6	1013_Post	Post	P	P	GIShigh	R	PR	9.52811	7.43283	12.7794	15.0373	12.3956	22.6417	0.0451569	12.0704	0.144502	1.49018	0.456085	5.97878	9.04965	0.304076	0.222384	0.167922	0.467459	0.55369	0.426613	0.072615	0.199691	0.136153	2.53699	0.0907688	1.12099	0.258691	1.43869	0.226922	0.0453844	0.0953073	0.127076	0.762458	0.154307	2.79114	0.462921	1.96061	2.41899	3.79867	0.0680766	0.0771535	2.30553	12.6895
7	1016_Post	Post	P	P	GISlow	R	SD	0.0480423	0.152134	0.392345	3.11474	0.0640564	94.1308	0.440388	0.296261	0.0160141	1.26511	0	0.0800705	0.00804246	0.0402123	0	0	0.0241274	0	0	0	0	0	0.112594	0	0.00804246	0.00804246	0	0	0.00804246	0.0402123	0	0.00804246	0	0.289529	0.0160849	0.0160849	0.00804246	0.00804246	0	0.0160849	1.26267	1.86585
8	1016_Pre	Pre	P	P	GISlow	Pre_treatment_sample	SD	0.380525	5.92009	2.67343	4.04918	56.6299	17.9798	0.0609816	6.5982	2.58318	2.0563	0.156113	0.912284	0.188232	0.129562	0.0635588	0.13934	0.733371	0.892268	1.21251	0.017112	0.180898	0.471802	1.73076	0.36913	0.0146674	0.0855599	0.0855599	0.017112	0.156452	0.337351	0.0220011	0.0317794	0.308016	1.19784	0.190676	0.017112	0.251791	0.149119	0.227345	2.36145	2.12433	1.41541
9	1024_Post	Post	P	N	GIShigh	NR	PD	0.142575	2.32877	3.17757	4.20982	66.7654	16.1227	0.252616	3.0281	2.00815	0.932457	0.132132	0.89969	0.0860551	0.0279475	0.0290538	0.24088	0.0958338	0.299047	0.0855874	0.0423296	0.0301601	0.381085	0.20971	0.241986	0.252871	0.260215	0.196271	0.100556	0.261722	0.168903	0.116794	0.0530438	0.585249	0.45679	0.550285	0.702831	0.122207	0.0708563	1.69685	0.316162	1.22695	2.7789
10	1024_Post	Post	P	N	GIShigh	R	PD	1.97027	0.967853	0.449361	43.2423	1.72831	29.243	0.0345662	5.46146	0.0345662	14.2067	0.0345662	2.62703	1.97164	0	0	0	0	0	0.0691802	0.0345901	0	0	0.864753	0	0	0	0	0	0	0	0	0	0	0.415081	0	0.0345901	0	0	0.0345901	0	0	43.0993
11	1025_Pre	Pre	P	P	GIShigh	Pre_treatment_sample	PR	1.26362	4.87238	4.48012	3.28934	54.6833	8.62402	0.0364237	10.2043	0.375445	2.9139	0.29139	8.96585	0.312026	0.208017	0.747737	0.21645	0.407601	0.67465	0.37668	0.0449767	0.303593	0.382302	0.950132	0.177096	0.775848	0.129308	0.449767	0.148985	0.126497	0.137741	0.0983865	0.787092	0.413223	0.86299	0.359813	1.02322	0.21645	0.320459	0.129308	0.247372	1.47861	1.4505
12	1026_Pre	Pre	P	P	GIShigh	Pre_treatment_sample	PR	9.87736	6.75544	5.2594	11.4809	38.2903	10.7976	0.13699	9.42948	1.68603	2.28021	1.36168	2.64458	9.36176	0.32872	0.446	0.281077	0.601743	0.288812	0.210122	0.0524223	0.213829	0.245174	2.39483	0.133261	0.458983	0.125384	1.90273	0.191766	0.114437	0.448575	0.1041	0.0880983	0.338639	1.50229	0.340802	0.744355	0.353017	1.14073	0.221465	1.48672	1.51432	9.85353
13	1031_Post	Post	P	N	GIShigh	NR	PR	0.723385	1.58439	0.878648	2.92883	63.0933	14.1078	0.183493	10.6637	0.57165	3.10526	0.0352871	2.12428	0.675461	0.0176822	0.031828	0.0459738	0.0353644	0.247551	0.169749	0.113166	0.166213	0.0813382	0.551685	0.0247551	0.0813382	0.00353644	0.0671924	0.00707289	0.0389009	0.113166	0.0919475	0.0742653	0.0282915	0.350108	0.0459738	0.0530466	0.0106093	0.0671924	0.385472	0.187431	1.01496	1.69396
14	1034_Post	Post	P	N	GIShigh	NR	PR	0.426791	2.92122	3.26206	4.67447	55.9698	15.8357	0.106881	5.98361	0.295381	0.637518	0.184137	9.70236	0.256652	0.06081	0.111333	0.0539517	0.0965187	0.525625	0.694499	0.048648	0.129888	0.162952	0.678443	0.159043	0.212218	0.006081	0.165597	0.034459	0.0185554	0.17308	0.052702	0.55696	0.0742217	1.24912	0.153275	0.49756	0.066891	0.400416	0.0498977	0.246829	0.855729	3.69794
15	1036_Pre	Pre	P	N	GIShigh	Pre_treatment_sample	PR	0.426929	1.90476	3.10345	2.36453	82.3892	1.65846	0	4.1133	0.287356	1.76519	0.114943	1.87192	0.0575374	0.0410981	0.328785	0.0986355	0.0328785	0.67401	0.0904159	0.0328785	0.139734	0.172612	0.131514	0.123294	0.328785	0.0410981	0.0410981	0.0986355	0.287687	0.0739767	0.0410981	0.0493178	0.320566	0.131514	0.23015	1.80832	0.0410981	0.0246589	0.287687	0	1.28226	0.838402
16	1039_Post	Post	P	N	GIShigh	NR	PR	0.184438	2.14292	2.36186	7.97452	32.9039	36.4368	0.269336	10.891	1.02176	0.683593	0.140948	4.98894	0.0544005	0.0995519	0.0310268	0.238731	0.134438	0.51556	0.329982	0.0229747	0.096391	0.0822663	0.342791	0.0344371	0.129796	0.0476297	0.174963	0.168227	0.19353	0.309535	0.0522714	0.132059	0.115073	0.661444	0.155483	0.302216	0.18641	0.0917492	0.182217	0.841717	3.91524	3.58997
17	1041_Post	Post	P	P	GISlow	NR	PR	1.20872	1.95778	4.2986	5.39241	26.9322	32.58	0.00425604	19.6118	1.28958	1.30661	0.191522	5.22642	0.366738	0.818763	0.0255864	0.132196	0.247335	0.217484	0.328358	0.0597015	0.0511727	0.0767591	0.665245	0.0639659	0.0810235	0.0127932	0.0255864	0.102345	0.191898	0.886994	0.183369	0.0469083	0.230277	2.09382	0.132196	0.204691	0.191898	0.0426439	0.251599	1.04051	0.899787	4.23454
18	1041_Post	Post	P	P	GISlow	R	PR	0.0474909	0.990977	0.652208	18.5879	11.5118	63.8626	1.27592	2.0706	0.101314	0.443248	0.151971	0.303942	0.0321192	0.0128477	0.00321192	0.0289073	0.0385431	0.0224835	0.0289073	0.00321192	0.0481788	0.00963577	0.497848	0.0256954	0.16702	0.0128477	0.122053	0.0160596	0.0449669	0.0578146	0.00642385	0.0128477	0.0321192	0.186292	0.0481788	0.118841	0.0578146	0.0802981	0.00321192	0.0995696	5.47312	12.8638
19	1045_Pre	Pre	P	P	GIShigh	Pre_treatment_sample	PR	0.512977	5.44466	4.15968	6.49093	51.4348	17.7764	0.0152369	9.67037	1.9097	0.853268	0.391081	1.34085	0.407976	0.0968943	0.0101994	0.107094	0.734357	0.581366	0.244786	0.0101994	0.112193	0.107094	1.84099	0.300882	0.754755	0.17339	0.499771	0.0203988	0.183589	0.33148	0.0305982	0.101994	0.142792	1.36672	0.203988	0.963843	0.407976	0.423275	0.0662961	1.85119	2.85583	3.54429
20	1046_Post	Post	P	P	GIShigh	R	PR	0.144339	5.52097	4.48354	11.8899	3.7889	59.6843	0.0180424	10.0677	1.22688	1.25395	0.261615	1.6599	0.126651	0.0090465	0.0090465	0.226162	1.23032	0.144744	0.199023	0.162837	0.054279	0.0271395	2.46969	0.189976	0.253302	0.15379	0.425185	0.0633255	0.054279	0.189976	0.090465	0.0452325	0.0090465	1.91786	0.144744	0.977022	0.524697	0.479464	0.117604	1.11272	1.29365	10.5573
21	1047_Post	Post	P	N	GIShigh	NR	SD	0.323934	1.00125	0.250313	12.5745	33.2474	34.5432	0.0588972	8.87138	0.0588972	8.31186	0.0441729	0.714128	0.176874	0.0368487	0.110546	0.0368487	0.0589579	0.0442184	0.0958066	0.0221092	0.0368487	0.0663277	0.361117	0.0442184	0	0.0147395	0.221092	0	0	0.0147395	0	0.0221092	0.0663277	0.0663277	0.0221092	0.0221092	0.00736974	0.029479	0.0515882	0.00736974	3.80279	7.9888
22	1047_Pre	Pre	P	N	GIShigh	Pre_treatment_sample	SD	0.893086	3.12011	1.64112	2.76743	63.4062	13.4589	0.187719	1.58708	0.267357	5.30163	0.207628	7.16175	0.0656768	0.0913764	0.739577	0.179897	0.111365	0.928041	0.177042	0.0485437	0.331239	0.256996	0.137065	0.0456882	0.219874	0.516848	0.179897	0.0685323	0.0571102	0.0999429	0.0599657	0.322673	0.22273	0.214163	0.11422	0.188464	0.22273	0.0770988	0.259852	0.00856653	1.39349	0.953741
23	1048_Pre	Pre	P	P	GISlow	Pre_treatment_sample	NA	0.0714956	0.916037	1.18415	7.37298	59.9401	23.4952	0.0580902	5.59006	0.250235	0.822199	0.214487	0.084901	0.071691	0	0	0.0179228	0.0537683	0.0403262	0.134421	0.00896138	0.0403262	0.0403262	0.443588	0.0492876	0.0492876	0.00448069	0.0358455	0.0224034	0.0358455	0.246438	0.0224034	0.0134421	0.134421	0.385339	0.165785	0.125459	0	0.0358455	0.0896138	0.161305	2.51367	4.53446
24	1062_Post	Post	P	N	GIShigh	NR	PD	0.1778	1.47293	1.39713	9.09385	39.9529	21.521	0.100883	7.45146	0.457651	17.7999	0.114982	0.459508	0.108935	0.0189208	0.050469	0.109036	0.0813072	0.255316	0.21068	0.0343692	0.0454572	0.0845051	0.315101	0.0404409	0.0379924	0.0383693	0.224824	0.119295	0.0240924	0.169508	0.0401484	0.0310025	0.0910382	0.464177	0.112984	0.0910337	0.0453593	0.212946	0.276233	0.183038	1.36594	7.01189
25	1062_Pre	Pre	P	N	GIShigh	Pre_treatment_sample	PD	0.134632	2.2449	2.49225	6.65957	67.0466	7.07599	0	10.2821	0.328752	3.22177	0.0814052	0.432074	0.0532698	0.00626704	0.0752045	0.181744	0.0814715	0.419892	0.253815	0.0501363	0.0438693	0.166077	0.397957	0.188011	0.103406	0.0720709	0.288284	0.10654	0.0940056	0.33842	0.11594	0.0188011	0.228747	0.523298	0.470028	0.294551	0.0438693	0.260082	0.250682	0.078338	1.54796	3.71322
26	1063_Pre	Pre	P	P	GIShigh	Pre_treatment_sample	NA	1.18787	3.53253	3.98192	12.8537	28.5871	38.343	0.452735	5.88349	0.660009	3.06218	0.257629	1.19793	1.13609	0.016494	0.0448281	0.454169	0.252823	0.253298	0.205114	0.0312784	0.0710412	0.250227	0.870983	0.127235	0.268494	0.130179	0.644847	0.40016	0.134421	0.4183	0.0875351	0.0913657	0.318799	1.06521	0.226135	0.379171	0.166586	0.725322	0.40165	0.262827	1.97437	10.7864
27	1067_Post	Post	P	P	GIShigh	NR	PR	0.24067	3.36578	6.45138	13.9157	17.9604	44.4951	0.650167	6.02033	0.987823	0.481339	0.262222	5.16901	0.0978793	0.0725032	0.0725032	0.11963	0.514773	0.11963	0.203009	0.0253761	0.068878	0.068878	1.50082	0.11963	0.242886	0.145006	0.268262	0.141381	0.967917	1.33406	0.0471271	0.188508	0.0978793	2.65362	0.163132	0.253761	0.297263	0.366141	0.0435019	0.953417	4.96284	8.96502
28	1067_Post	Post	P	P	GIShigh	R	PR	0.223742	1.08072	1.85326	18.178	0.046437	70.5209	3.58831	3.13661	0.21952	0.447484	0.16464	0.540358	0.232466	0	0	0.0350893	0.201763	0.0263169	0.0263169	0.0131585	0	0.00438616	0.469319	0.0219308	0.083337	0.0394754	0.201763	0.0394754	0.162288	0.276328	0.00877231	0	0.00877231	0.986885	0.0219308	0.131585	0.11404	0.175446	0.0175446	0.210536	7.72841	11.1496
29	1067_Pre	Pre	P	P	GIShigh	Pre_treatment_sample	PR	0.0202984	0.0558206	0.0964173	4.12057	88.4096	6.21638	0	0.720593	0.050746	0.208058	0.0862681	0.0152238	0	0	0.0203159	0	0	0	0	0	0	0.0406318	0.010158	0	0	0	0.00507898	0	0	0	0.00507898	0	0.0609477	0.010158	0.00507898	0.010158	0	0.00507898	0.010158	0.0406318	2.41759	0.705978
30	1068_Post	Post	P	P	GIShigh	R	SD	2.94652	10.6695	12.8495	7.41725	6.88112	7.9268	0.031016	18.295	23.3152	1.33812	0.598166	7.73184	2.71994	0.138226	0.107014	1.62304	0.356713	0.463727	0.633165	0.138226	0.445891	0.196192	2.74223	0.838275	1.65871	0.267535	1.37334	0.793686	0.191733	0.86057	0.298747	0.557364	0.20511	2.78682	2.85816	1.64534	0.561823	2.17149	1.0523	22.4105	1.65426	5.73862
31	1068_Pre	Pre	P	P	GIShigh	Pre_treatment_sample	SD	1.37163	8.43635	5.62197	6.54655	33.9825	0.355607	0	9.85877	4.16907	26.6468	1.68659	1.32421	0.661408	0.0895656	0.644183	0.81298	0.0757863	0.71308	0.223914	0.516725	0.30659	2.43894	0.647628	0.60629	0.654518	0.564952	1.01967	0.182576	0.592511	0.385821	1.10235	0.0378931	1.57429	0.244583	0.544283	0.547728	0.241138	0.265252	4.08212	0.158462	2.81787	2.72142
32	1069_Post	Post	P	N	GIShigh	R	NA	0.251353	6.38051	6.21294	5.85847	3.04847	37.5161	0.186904	13.7987	16.2284	9.21629	0.315803	0.986079	0.213758	0	0.0388651	0.70605	0.945718	0.330354	0.65423	0.233191	0.155461	0.187848	2.47441	0.0518202	0.181371	0.10364	0.388651	0.362741	0.278533	0.945718	0.233191	0.0777303	0.0906853	2.92784	0.0971628	0.317399	0.505247	0.408084	0.421039	15.8894	1.32789	4.4954
33	1069_Pre	Pre	P	N	GIShigh	Pre_treatment_sample	NA	0.00556839	0.0974469	0.0723891	2.7313	86.4772	6.52616	0	3.02921	0.874238	0.164268	0.0111368	0.0111368	0.00278451	0.00278451	0	0.00278451	0.0139225	0.00556901	0.00556901	0.00278451	0.00278451	0.00556901	0.0139225	0.0194915	0.0194915	0.00556901	0	0	0.00556901	0.011138	0	0	0.011138	0.0194915	0.00835352	0.016707	0	0	0.476151	0.398185	1.78765	0.554117
34	1071_Post	Post	P	N	GIShigh	NR	PR	0.501737	2.29641	9.57159	13.8557	32.1112	23.2343	0.250868	8.27866	0.463142	1.13856	0.308761	7.98919	0.155249	0.232874	0.116437	0.0970309	0.291093	0.116437	0.155249	0.0776247	0.0776247	0.116437	0.834465	0.116437	0.25228	0.0388123	0.135843	0.0388123	0.718028	1.82418	0.0970309	0.194062	0.310499	5.12323	0.349311	0.426936	0.155249	0.388123	0.194062	0.271686	1.10615	12.4005
35	1071_Post	Post	P	N	GIShigh	R	PR	0.527868	3.92796	5.74445	14.8114	9.70346	14.92	0	28.8309	11.3336	2.04937	0.186306	7.9646	0.451081	0.0155545	0.0622181	0	0.0466636	0	0.31109	0.0155545	0.031109	0.0155545	3.46866	0	0.0466636	0	0	0.0155545	0	0.264427	0.0155545	0.0622181	0.0777726	4.49526	0.0466636	0.139991	0.0155545	0.622181	0	11.3548	0.0466636	14.5901
36	1072_Post	Post	P	P	GIShigh	R	SD	0.0433633	0.962664	1.56975	10.9839	2.33728	78.1449	0.780539	3.74225	0.238498	0.680803	0.112744	0.403278	0.0350033	0.00875082	0	0.0218771	0.192518	0.0437541	0.0437541	0.0131262	0.0175016	0.0350033	0.424415	0.0700066	0.0131262	0.0262525	0.0700066	0.0175016	0.0437541	0.0918836	0.0306279	0.0568803	0.0568803	0.853205	0.0787574	0.0612557	0.218771	0.074382	0.0262525	0.214395	3.52658	7.54321
37	1072_Post	Post	P	P	GIShigh	R	SD	0.190186	2.47242	1.36934	31.4949	3.11906	55.5344	0	3.91784	0.0380373	1.02701	0.266261	0.570559	0.190694	0	0	0	0	0	0.190694	0	0.0381388	0.0381388	2.17391	0	0	0	0.0381388	0	0	0	0	0	0.0381388	1.14416	0	0	0.0381388	0.152555	0	0.0381388	0	31.3501
38	1072_Pre	Pre	P	P	GIShigh	Pre_treatment_sample	SD	2.5974	15.1714	12.161	7.49863	33.2288	14.0767	0.208986	7.14535	1.69179	1.41315	1.41315	3.39354	1.98776	0.263011	0.389459	1.00147	1.67923	1.15826	0.247838	0.21749	0.541197	0.895251	1.74498	0.753629	0.905366	3.86425	2.41262	0.268069	1.55784	0.429923	0.318649	0.505791	0.996409	1.82085	1.41622	1.44151	2.60988	0.996409	0.389459	1.33023	3.74791	3.6771
39	1075_Post	Post	P	P	GIShigh	NR	PR	0.0657698	4.31091	5.75187	6.58296	19.0972	33.7758	0.125561	15.8744	12.0359	1.23169	0.263079	0.884903	0.0360144	0.030012	0	1.02641	0.294118	0.318127	0.282113	0.0660264	0.0420168	0.030012	0.894358	0.498199	0.432173	0.270108	0.17407	0.720288	0.288115	0.636255	0.138055	0	0.0960384	1.45258	1.42857	0.62425	0.240096	0.15006	0.864346	11.2185	3.13926	3.45138
40	1075_Pre	Pre	P	P	GIShigh	Pre_treatment_sample	PR	0.0732064	0.452549	0.938373	5.79662	67.483	13.9625	0.0865167	5.92972	0.0865167	4.95142	0.113137	0.126447	0.0466791	0.0266738	0	0.0266738	0.00666845	0.0133369	0.0533476	0.00666845	0.0200053	0.060016	0.160043	0.0400107	0.0533476	0	0.0133369	0.0133369	0.0266738	0.146706	0.0200053	0.00666845	0.100027	0.293412	0.153374	0.146706	0.0133369	0.0200053	0.0400107	0.0466791	2.46732	3.08082
41	1077_Post	Post	P	N	GIShigh	NR	PR	1.03414	18.9601	4.19677	4.82773	42.405	5.86711	0.308933	8.17625	9.17897	3.75694	0.403184	0.884909	0.624934	0.0527371	0.363886	2.36789	0.398165	2.55511	0.635481	2.38635	0.664487	1.36589	0.680308	2.18068	1.20768	3.0983	1.55574	0.342791	0.250501	0.147664	0.471997	0.089653	0.237317	0.311149	1.09166	0.791056	0.300601	0.19249	6.93229	2.31252	1.76933	2.78452
42	1077_Pre	Pre	P	N	GIShigh	Pre_treatment_sample	PR	0.0891315	4.18918	1.39268	3.8243	60.3671	23.9123	0.167122	2.99426	1.00273	1.26734	0.434516	0.359311	0.0364289	0.0112089	0.0420333	0.229782	0.170935	0.459564	0.131704	0.518411	0.325057	0.731379	0.381102	0.395113	0.218573	0.61929	0.0336266	0.0168133	0.210166	0.0672533	0.106484	0.0280222	0.210166	0.240991	0.210166	0.204562	0.0840666	0.0224178	0.851875	0.156924	1.81584	1.73177
43	1080_Post	Post	P	N	GIShigh	NR	PD	0.537883	6.77225	3.66124	4.70017	57.7181	9.19077	0.0470146	7.39393	3.0112	3.23575	0.272322	3.45933	0.266956	0.0868701	0.186512	1.14793	0.502462	0.844334	0.459548	0.25269	0.2187	0.444923	1.27711	0.199716	0.546153	0.365535	0.54691	0.232568	0.155021	0.285184	0.186718	0.183801	0.25758	1.13816	0.169441	0.479025	0.364266	0.227226	1.34191	1.68391	2.63113	1.65622
44	1080_Post	Post	P	N	GIShigh	R	PD	0.0163506	0.0163506	0.0163506	5.41203	0.850229	91.6122	0	0.261609	0	1.06279	0	0.752126	0	0	0.0163506	0	0	0	0.0163506	0	0	0	0	0	0	0	0	0	0	0	0	0	0	0.0163506	0	0	0	0	0	0	1.09549	4.28385
45	1081_Post	Post	P	P	GIShigh	NR	SD	0.337677	2.00634	5.36596	8.2774	51.5727	15.802	0.0148895	2.25056	0.220612	6.2195	0.277833	7.6545	0.132484	0.0447483	0.161737	0.0856145	0.0782111	0.308733	0.202034	0.0225053	0.0800374	0.0753242	0.734989	0.0372793	0.277391	0.0334956	0.0782767	0.077216	0.198513	0.830184	0.140773	0.478005	0.176675	1.45763	0.574027	1.25415	0.0952703	0.102641	0.0845866	0.136902	2.1857	5.87622
46	1081_Post	Post	P	P	GIShigh	R	SD	17.4723	10.0733	15.7337	1.36442	7.39903	3.29799	0.02339	3.16545	1.01357	2.68985	0.44441	37.3226	14.1391	1.53533	1.87999	0.297666	1.11233	0.516998	0.141	0.0939997	1.82516	0.274166	0.665831	0.211499	0.916497	3.66599	0.399499	0.133166	1.33166	0.0548332	0.109666	5.77315	0.399499	0.438665	0.712831	1.50399	5.16998	0.180166	0.775497	0.242833	0.305499	1.0575
47	1082_Post	Post	P	P	GIShigh	R	PR	0.78577	7.30052	7.83627	8.16487	15.744	35.3954	0.0571469	4.70034	4.62176	0.914351	0.550039	13.9296	0.488716	0.0934311	0.208423	0.35935	0.409659	0.689953	0.639644	0.014374	0.258732	0.179675	2.81012	0.014374	0.646831	0.222797	1.09961	0.251545	0.179675	0.876815	0.00718701	0.582147	0.165301	3.02573	0.258732	0.819319	0.510277	1.20742	0.050309	4.59968	2.9323	5.13152
48	1082_Pre	Pre	P	P	GIShigh	Pre_treatment_sample	PR	0.031354	0.545077	0.569196	4.5391	80.3917	7.46949	0.0554725	3.9699	1.04192	1.24934	0.0988857	0.0385896	0.0096623	0.00241558	0.0193246	0.0241558	0.0289869	0.0676361	0.0314025	0.0217402	0.0700517	0.0531427	0.123194	0.0458959	0.016909	0.0289869	0.0338181	0.0434804	0.0458959	0.0603894	0.0265713	0.0265713	0.096623	0.120779	0.0942074	0.0217402	0.0193246	0.0144935	0.801971	0.241558	1.65225	2.22233
49	1083_Post	Post	P	N	GIShigh	R	PR	0.169659	1.01796	2.81352	2.5873	0.353457	90.0749	0.551393	0.424148	0.0141383	0.49484	0.0848296	1.41383	0.0142288	0.156517	0	0	0.256118	0.0142288	0	0	0.142288	0.0569152	0.184974	0.0284576	0.071144	0.270347	0	0	0.313034	0.11383	0.0142288	0.0853728	0.0996016	0.967558	0.170746	0.156517	0.910643	0	0	0.0142288	1.23791	1.36596
50	1083_Pre	Pre	P	N	GIShigh	Pre_treatment_sample	PR	0.577413	10.0685	19.8939	3.93436	38.6914	13.879	0.00467541	7.99028	2.14134	0.942095	1.09872	0.778456	0.515306	0.0283654	0.0401844	0.576764	2.00213	0.988063	0.697317	0.274199	0.323839	0.255289	2.81527	0.281291	0.359296	0.645314	0.962061	0.907694	0.546035	1.6381	0.768231	0.342749	0.685498	7.07481	1.02116	1.41827	3.47949	2.23378	0.134736	2.03049	1.36627	2.40397
51	1085_Post	Post	P	P	GIShigh	R	PR	0.0822325	0.570379	0.566296	26.1561	0.73951	68.1649	0.262153	0.77042	0.0609454	1.85781	0.163882	0.605371	0	0.0825094	0	0.0207555	0.0404858	0	0.0202429	0	0.0202429	0	0.408959	0.0207555	0	0	0.041511	0	0.0202429	0.101215	0.041511	0.0202429	0.0202429	0.324912	0	0	0.0202429	0.0207555	0	0.0612413	3.16687	23.0642
52	17001_Post	Post	P	P	GIShigh	NR	PR	0.405621	3.39416	2.59133	5.61727	55.3994	7.60596	0	15.733	1.09119	3.96279	0.117072	4.0822	0.0582948	0.053086	0.294578	0.0136079	0.285006	1.35858	0.357495	0.240906	0.169003	0.254513	0.333643	0.189078	0.104913	0.0466185	0.0446869	0	0.695588	0.391179	0.254513	0.0291474	0.652073	0.164554	0.139942	0.204032	0.0272158	0.0362878	0.237042	0.855779	0.525912	4.7023
53	17001_Pre	Pre	P	P	GIShigh	Pre_treatment_sample	PR	0.0584488	1.47875	0.73061	5.38898	61.757	9.71419	0.0233795	8.6738	9.61482	1.54889	0.151967	0.859197	0.0117103	0.0117103	0.0351309	0.0175654	0.20493	0.679197	0.0702617	0.0644066	0.0526963	0.0878272	0.0351309	0.081972	0.134668	0.0526963	0	0.0175654	0.128813	0.0468411	0.0234206	0.0117103	0.0761169	0.134668	0.0936823	0.175654	0.0234206	0	6.10106	3.53065	2.66995	2.20153
54	17004_Post	Post	P	P	GIShigh	R	NA	0.0746361	0.945391	1.18174	8.86926	1.61712	76.1289	0.447817	2.08981	0.360741	1.80371	0.0248787	6.45603	0.0249969	0.0374953	0.0124984	0	0.0749906	0.0249969	0.0124984	0	0.412448	0.0374953	0.249969	0.0749906	0	0.0374953	0.0249969	0.0124984	0.23747	0.224972	0.0624922	0.174978	0.0624922	0.274966	0.0624922	0	0.0374953	0.0374953	0.0374953	0.324959	4.26197	4.62442
55	17012_Post	Post	P	N	GIShigh	R	SD	0.0106151	1.17828	2.09649	3.14739	0.536065	87.1716	0.705907	2.66971	0.610371	0.652832	0.0318454	1.1889	0.00534702	0.00534702	0	0.0641643	0.176452	0.0641643	0.181799	0.010694	0.00534702	0.0908994	0.438456	0.0320821	0.0320821	0.0160411	0.0748583	0.0320821	0.0695113	0.384986	0.0320821	0.0160411	0.10694	1.05871	0.0481232	0.0695113	0.0695113	0.224575	0.0213881	0.593519	0.625602	2.50241
56	17015_Post	Post	P	N	GIShigh	R	NA	0.443668	3.57623	2.53428	17.9954	9.59263	50.7394	1.43184	5.15596	2.34606	2.03012	0.32939	3.82495	0.157383	0.232654	0.0615848	0.225811	0.581634	0.260025	0.150541	0.0410565	0.082113	0.109484	1.37539	0.0752703	0.109484	0.184754	0.444779	0.082113	0.082113	0.266867	0.0478993	0.0889558	0.0889558	0.910086	0.116327	0.191597	0.390037	0.314767	0.0889558	2.29917	3.35295	14.4314
57	17015_Pre	Pre	P	N	GIShigh	Pre_treatment_sample	NA	0.0331272	0.198763	0.055212	8.14929	61.462	25.1656	0.187721	3.32376	0.706714	0.563163	0.0441696	0.110424	0.0110681	0.0221361	0	0	0.0332042	0.0110681	0.0221361	0	0.0221361	0.0221361	0.0442723	0.0221361	0	0.0110681	0.0110681	0	0.0221361	0.0110681	0	0	0	0.0110681	0	0.0110681	0	0	0.143885	0.564472	3.56392	3.59712
58	18002_Post	Post	P	P	GISlow	NR	PR	0.290352	6.13071	4.49331	5.79752	27.2502	40.3256	0.309391	7.0922	2.92256	2.7274	0.199914	2.46085	0.143527	0.105253	0.0430581	0.253564	0.727203	0.631519	0.196153	0.263133	1.35872	0.224859	0.894651	0.387523	0.100469	0.803751	0.320543	0.205722	0.679361	0.306191	0.191369	0.181801	0.143527	0.971199	0.832456	0.243996	0.626734	0.133958	1.40656	1.53095	3.12889	2.40168
59	18004_Pre	Pre	P	N	GIShigh	Pre_treatment_sample	PD	0.466077	10.6085	10.9263	9.80351	37.0108	17.8116	0.137705	6.52508	0.328372	2.61109	1.04338	2.72761	0.305499	0.0267982	0.13935	0.14471	2.16529	2.20817	0.970093	0.412692	0.155429	0.750348	2.12777	0.401972	0.235824	0.401972	0.761068	0.123272	1.53821	2.12777	0.680673	0.353736	0.696752	2.75485	0.300139	0.267982	1.01297	1.20056	0.0107193	0.321578	2.87276	6.06174
60	18005_Post	Post	P	N	GIShigh	NR	SD	0.0286574	3.55616	3.93036	6.18582	42.9056	24.1508	0.0250752	12.1117	1.08022	2.21474	0.0787648	3.73212	0.0179404	0.00358809	0.00717617	0.240055	0.458236	0.275867	0.254546	0.415248	0.279247	0.0107643	1.23139	0.175539	0	0.0358116	0.182577	0.361496	0.153941	0.86948	0.461547	0.13952	0.0286354	0.680004	0.239847	0.0286354	0.27552	0.694287	0.0143523	1.06669	0.904059	4.62212
61	18005_Pre	Pre	P	N	GIShigh	Pre_treatment_sample	SD	0.367915	4.87716	2.83082	11.8554	41.7721	15.1849	0.0547312	17.8789	1.23449	2.19837	0.492581	1.25274	0.214015	0.0489177	0.107007	0.0825486	0.333252	0.822429	0.330194	0.0733765	0.596184	0.366883	0.660389	0.568668	0.094778	0.418858	0.556439	0.0183441	0.14981	0.235416	0.0733765	0.100893	0.36994	0.519751	0.593127	0.0642045	0.305736	0.4158	0.302678	0.938608	5.91293	4.11214
62	2001_Pre	Pre	P	N	GIShigh	Pre_treatment_sample	PR	7.72666	6.57328	6.46084	8.01259	45.5536	4.46893	0.0449785	11.8615	0.668252	2.86577	0.700379	5.06329	5.77135	1.21059	0.802745	0.378714	0.595585	0.663559	0.401372	0.0971062	0.301029	0.498479	1.7997	0.132712	0.576164	0.168317	1.0099	0.313977	0.116527	0.249239	0.165081	0.339872	0.469347	1.45336	0.294556	0.689454	1.06169	1.35625	0.394899	0.278371	1.21059	6.2763
63	2009_Post	Post	P	N	GIShigh	NR	PR	0.0488281	1.01624	2.31934	4.49524	67.8406	14.5081	0.0488281	7.48901	0.637817	1.2146	0.0976562	0.283813	0.0397311	0.00305624	0.00611247	0.0855746	0.0611247	0.168093	0.143643	0.0213936	0.0183374	0.0550122	0.339242	0.0213936	0.051956	0.0152812	0.0366748	0.122249	0.110024	0.366748	0.091687	0.0275061	0.149756	0.919927	0.198655	0.195599	0.0366748	0.103912	0.262836	0.375917	1.71455	2.38998
64	2009_Pre	Pre	P	N	GIShigh	Pre_treatment_sample	PR	0.552301	3.2636	7.06276	8.79498	18.7699	36.6946	0.083682	16.6611	4.46862	2.49372	0.359833	0.794979	0.411869	0.0504329	0.0924603	0.294192	0.369841	0.546356	0.311003	0.0924603	0.0504329	0.159704	0.462301	0.453896	0.210137	0.201732	0.126082	0.268975	0.403463	0.748088	0.369841	0.0420274	0.411869	1.94167	1.67269	0.605195	0.403463	0.226948	4.05985	0.428679	3.32016	3.81609
Figure S1F
ID_Treatment	MAC	WBC	Neu	Lym	PLT
1006_Post	18.3009	4.94	3.65	1.16	85
1013_Post	11.9912	7.16	6.69	0.24	202
1016_Post	0.275386	4.14	2.81	0.98	307
1024_Post	5.44017	7.08	4.74	1.3	202
1031_Post	30.3807	6.03	3.64	1.57	330
1034_Post	12.1204	12.42	10.23	1.58	457
1039_Post	8.09385	3.1	2.58	0.45	103
1041_Post	2.27229	4.65	3.4	0.75	362
1046_Post	10.8514	5.1	2.93	1.51	313
1047_Post	12.8769	7.81	5.71	1.26	155
1062_Post	16.5484	4.48	2.71	1.24	255
1067_Post	8.07034	5.02	3.65	0.88	596
1068_Post	20.3692	3.98	2.96	0.95	319
1069_Post	13.6825	6.99	3.84	2.67	205
1071_Post	12.9546	3.86	2.62	0.78	137
1072_Post	4.1161	3.19	1.55	1.18	292
1075_Post	2.59522	4.63	1.98	1.88	172
1077_Post	14.5799	10.35	7.97	0.92	623
1080_Post	2.67447	4.3	2.51	1.35	178
1081_Post	2.11239	6.65	4	1.92	556
1082_Post	5.246	4.73	2.44	1.7	183
1083_Post	1.11111	4.26	1.93	1.75	249
1085_Post	6.63171	3.35	2.06	0.77	163
[truncated: 43 more columns]

## Sheet: Figure S3
Figure S3D
	Patient_ID	Response2	Macrophage	Monocyte	DC	T_cell	NK_cell	B_cell	Plasma_cell	Fibroblast	Endothelial_cell	Pericyte	Age	GIS	RECIST_change	CA125_pre	CA125_post	CA125_change	sample	batch	Stage	Sample_site	Sample_type	Treatment	Drug	Response	HRD	BRCA	Nira_Clinical_Response_1	Nira_Clinical_Response_2	Nira_Clinical_Response_3	Chemo_Clinical_Response	GIS_group	CRC_RECIST	GCIG_CA125	GCIG_CA125_2
1	1006	PR	0.0319361	0.00721634	0.00568095	0.550745	0.0202672	0.064947	0.0168893	0.213419	0.04729	0.0416091	49	22	-33	579.5	93	-0.839517	P01_P2-1	10x	IIIC	Ovarian	Primary	Post	Niraparib	PR	P	P	PR_SD	PR	PR	NA	GISlow	PR	PR	R
2	1006	Pre_treatment_sample	0.0399902	0.01575	0.00516796	0.635905	0.0241171	0.0189492	0.0191953	0.1874	0.0227636	0.0307617	49	22	-33	579.5	93	-0.839517	P01_P1-1	10x	IIIC	Ovarian	Primary	Pre	Niraparib	PR	P	P	PR_SD	PR	PR	NA	GISlow	PR	PR	R
3	1013	PR	0.00502782	0.0026815	0.000938527	0.0402226	0.00811155	0.0010726	0.00281558	0.68499	0.0699873	0.184152	50	64	-57.1	1741	146.4	-0.91591	P06_P2-1	10x	IIIC	Ovarian	Primary	Post	Niraparib	PR	P	P	PR_SD	PR	PR	NA	GIShigh	PR	PR	R
4	1013	Pre_treatment_sample	0.0998011	0.0160124	0.00954452	0.250281	0.0556603	0.00474688	0.0134677	0.336568	0.085459	0.128459	50	64	-57.1	1741	146.4	-0.91591	P06_M1-1	10x	IIIC	Adnexa	Metastasis	Pre	Niraparib	PR	P	P	PR_SD	PR	PR	NA	GIShigh	PR	PR	R
5	1014	Pre_treatment_sample	0.118085	0.0170213	0.00851064	0.490426	0.062766	0.012766	0.0308511	0.0755319	0.147872	0.0361702	65	62	NA	6608.8	21.4	-0.996762	P07_M1-1	10x	IIIC	Omentum	Metastasis	Pre	Niraparib	PR	P	P	PR_SD	PR	PR	NA	GIShigh	NA	CR	R
6	1016	PR	0.00345332	0.00156157	0.000591918	0.0259448	0.00365928	0	0.000324017	0.54908	0.118503	0.296882	36	29	-23.2	3211.5	223.7	-0.930344	P08_M2-1	10x	IV	Omentum	Metastasis	Post	Niraparib	PR	P	P	PR_SD	SD	SD_PD	NA	GISlow	SD	PR	R
7	1016	Pre_treatment_sample	0.156359	0.0477492	0.0123999	0.353507	0.0188891	0.0418407	0.00578659	0.285019	0.0327441	0.045705	36	29	-23.2	3211.5	223.7	-0.930344	P08_M1-1	10x	IV	Omentum	Metastasis	Pre	Niraparib	PR	P	P	PR_SD	SD	SD_PD	NA	GISlow	SD	PR	R
8	1023	PD	0.535605	0.0282155	0.00488579	0.10993	0.0255283	0.000610724	0.00977159	0.261756	0.0103823	0.0133138	52	43	NA	462.2	1000	1.16357	P22_M2-1	10x	IIIC	Pelvic_cavity	Metastasis	Post	Niraparib	PD	P	N	PD	PD	SD_PD	NA	GIShigh	NA	PD	NR
9	1023	Pre_treatment_sample	0.433431	0.0158929	0.00209118	0.19908	0.0397323	0.00292765	0.0274641	0.223756	0.0246759	0.0309494	52	43	NA	462.2	1000	1.16357	P22_M1-1	10x	IIIC	Peritoneum	Metastasis	Pre	Niraparib	PD	P	N	PD	PD	SD_PD	NA	GIShigh	NA	PD	NR
10	1024	PD	0.361462	0.0576074	0.0521538	0.251477	0.0300967	0.0027957	0.0441564	0.114748	0.031107	0.0543955	57	71	28.6	4142.1	3033.8	-0.26757	P12_M2-1	10x	IV	Pelvic_cavity	Metastasis	Post	Niraparib	PD	P	N	PD	PD	SD_PD	NA	GIShigh	PD	SD	NR
11	1024	Pre_treatment_sample	0.23797	0.0226013	0.0253718	0.443424	0.0444736	0.00277049	0.0371829	0.146253	0.0169146	0.0230388	57	71	28.6	4142.1	3033.8	-0.26757	P12_P1-1	10x	IV	Adnexa	Primary	Pre	Niraparib	PD	P	N	PD	PD	SD_PD	NA	GIShigh	PD	SD	NR
12	1025	PR	0.00672323	0.00224108	0.00192092	0.195294	0.0184088	0.0113655	0.00304146	0.580919	0.109653	0.0704338	49	70	-53.6	2634.5	37.5	-0.985766	P13_M2-1	10x	IIIC	Omentum	Metastasis	Post	Niraparib	PR	P	P	PR_SD	PR	PR	NA	GIShigh	PR	PR	R
13	1025	Pre_treatment_sample	0.23159	0.0154852	0.00688231	0.368204	0.0247763	0.00791466	0.071576	0.245699	0.0134205	0.0144529	49	70	-53.6	2634.5	37.5	-0.985766	P13_M1-1	10x	IIIC	Omentum	Metastasis	Pre	Niraparib	PR	P	P	PR_SD	PR	PR	NA	GIShigh	PR	PR	R
14	1026	PR	0.0177594	0.00726014	0.000781861	0.719312	0.11471	0.0366358	0.0308277	0.0533899	0.00837708	0.0109461	60	51	-43.8	2042.85	83.5	-0.959126	P14_P2-1	10x	IIIC	Ovarian	Primary	Post	Niraparib	PR	P	P	PR_SD	PR	PR	NA	GIShigh	PR	PR	R
15	1026	Pre_treatment_sample	0.056	0.0200889	0.0096	0.111289	0.0161778	0.00284444	0.00248889	0.365511	0.203556	0.212444	60	51	-43.8	2042.85	83.5	-0.959126	P14_P1-1	10x	IIIC	Adnexa	Primary	Pre	Niraparib	PR	P	P	PR_SD	PR	PR	NA	GIShigh	PR	PR	R
16	1028	Pre_treatment_sample	0.0862927	0.0121457	0.0119144	0.634355	0.0609601	0.0121457	0.0556391	0.0703297	0.0210526	0.0351648	57	47	NA	NA	NA	NA	P23_P1-1	10x	IIIC	Adnexa	Primary	Pre	Niraparib	PR	P	N	PR_SD	PR	PR	NA	GIShigh	NA	NA	NA
17	1030	Pre_treatment_sample	0.306527	0.0416574	0.0209401	0.366006	0.0175986	0.016262	0.0073513	0.162397	0.0325239	0.0287369	48	70	NA	4936	6989.9	0.416106	P25_M1-1	10x	IIIC	Omentum	Metastasis	Pre	Niraparib	PR	P	N	PD	PD	SD_PD	PR	GIShigh	NA	SD	NR
18	1032	Pre_treatment_sample	0.196456	0.0254742	0.00456874	0.146892	0.0213208	0.00083068	0.00041534	0.471826	0.0719922	0.0602243	70	63	NA	487.8	2067.1	3.2376	P26_M1-1	10x	IIIC	Omentum	Metastasis	Pre	Niraparib	PD	P	N	PD	PD	SD_PD	PD	GIShigh	NA	PD	NR
19	1034	PR	0.0451958	0.00569133	0.00770003	0.202544	0.00669568	0.00569133	0.0669568	0.510211	0.0364915	0.112822	62	79	-37.3	214.3	11.6	-0.94587	P29_P2-1	10x	IIIC	Ovarian	Primary	Post	Niraparib	PR	P	N	PR_SD	PR	PR	NA	GIShigh	PR	CR	R
20	1034	Pre_treatment_sample	0.333597	0.129798	0.00316581	0.270083	0.0314602	0.0015829	0.0350218	0.138504	0.0243372	0.0324495	62	79	-37.3	214.3	11.6	-0.94587	P29_P1-1	10x	IIIC	Ovarian	Primary	Pre	Niraparib	PR	P	N	PR_SD	PR	PR	NA	GIShigh	PR	CR	R
21	1036	PR	0.0056931	0.00622269	0.00370714	0.645307	0.0162849	0.0468688	0.0700384	0.12975	0.0320402	0.0440884	51	76	-31.3	169.3	8.4	-0.950384	P31_P2-1	10x	IIIC	Ovarian	Primary	Post	Niraparib	PR	P	N	PR_SD	PR	PR	NA	GIShigh	PR	CR	R
22	1036	Pre_treatment_sample	0.330027	0.0809024	0.0120576	0.352198	0.0449242	0.00816803	0.083625	0.075846	0.00680669	0.00544535	51	76	-31.3	169.3	8.4	-0.950384	P31_P1-1	10x	IIIC	Ovarian	Primary	Pre	Niraparib	PR	P	N	PR_SD	PR	PR	NA	GIShigh	PR	CR	R
23	1041	PR	0.0301018	0.134573	0.0243471	0.293493	0.063745	0.0208057	0.00177069	0.250111	0.166888	0.0141656	56	37	-31.9	740.2	595	-0.196163	P32_M2-1	10x	IIIC	Peritoneum	Metastasis	Post	Niraparib	PR	P	P	PR_SD	PR	PR	NA	GISlow	PR	SD	NR
24	1041	Pre_treatment_sample	0.209804	0.0232558	0.0132173	0.43316	0.0247616	0.065752	0.052702	0.0958675	0.0685963	0.0128827	56	37	-31.9	740.2	595	-0.196163	P32_M1-1	10x	IIIC	Peritoneum	Metastasis	Pre	Niraparib	PR	P	P	PR_SD	PR	PR	NA	GISlow	PR	SD	NR
25	2001	PD	0.321855	0.0766758	0.0114784	0.227732	0.0482094	0.00826446	0.018595	0.117539	0.094123	0.075528	60	72	-49.1	2037.2	418.1	-0.794767	P09_P2-1	10x	IV	Ovarian	Primary	Post	Niraparib	PD	P	N	PR_SD	PR	PR	NA	GIShigh	PR	PR	R
26	2001	Pre_treatment_sample	0.321617	0.0379374	0.0130071	0.352121	0.0721586	0.0459895	0.03035	0.0628678	0.0325178	0.0314339	60	72	-49.1	2037.2	418.1	-0.794767	P09_M1-1	10x	IV	Omentum	Metastasis	Pre	Niraparib	PD	P	N	PR_SD	PR	PR	NA	GIShigh	PR	PR	R
27	2002	PD	0.680608	0.0418251	0.0304183	NA	NA	NA	NA	NA	NA	0.247148	55	44	-23.3	133.8	19.9	-0.851271	P28_M2-1	10x	NA	Diaphragm	Metastasis	Post	Niraparib	PD	P	N	PR_SD	SD	SD_PD	NA	GIShigh	SD	CR	R
28	2002	Pre_treatment_sample	0.429577	0.0580148	0.00670691	0.118042	0.0432596	0.00100604	0.00167673	0.290409	0.0274983	0.0238095	55	44	-23.3	133.8	19.9	-0.851271	P28_P1-1	10x	NA	Peritoneum	Primary	Pre	Niraparib	PD	P	N	PR_SD	SD	SD_PD	NA	GIShigh	SD	CR	R
29	2003	PD	0.441397	0.0618454	0.0149626	0.102244	0.142643	0	0.00448878	0.076808	0.0708229	0.084788	NA	77	33.3	2711.3	4317.6	0.592446	P30_M2-1	10x	NA	Omentum	Metastasis	Post	Niraparib	PD	P	N	PD	PD	SD_PD	NA	GIShigh	PD	SD	NR
30	2003	Pre_treatment_sample	0.327777	0.0622615	0.026913	0.322354	0.163085	0.010243	0.00522193	0.0347459	0.0297248	0.0176742	NA	77	33.3	2711.3	4317.6	0.592446	P30_M1-1	10x	NA	Omentum	Metastasis	Pre	Niraparib	PD	P	N	PD	PD	SD_PD	NA	GIShigh	PD	SD	NR
Figure S3E
	Treatment	Macrophage	Monocyte	DC	T_cell	NK_cell	B_cell	Plasma_cell	Fibroblast	Endothelial_cell	Pericyte	Sample_ID
2	Pre	0.0399902	0.01575	0.00516796	0.635905	0.0241171	0.0189492	0.0191953	0.1874	0.0227636	0.0307617	1006_Primary
1	Post	0.0319361	0.00721634	0.00568095	0.550745	0.0202672	0.064947	0.0168893	0.213419	0.04729	0.0416091	1006_Primary
5	Pre	0.128912	0.0170481	0.00770668	0.215553	0.052312	0.00350304	0.0112097	0.391873	0.0481084	0.123774	1013_Primary
4	Post	0.00502782	0.0026815	0.000938527	0.0402226	0.00811155	0.0010726	0.00281558	0.68499	0.0699873	0.184152	1013_Primary
10	Pre	0.185727	0.0561668	0.00796178	0.170382	0.0193978	0.0195426	0.00463231	0.472351	0.0292415	0.0345976	1016_Primary
9	Post	0.00486539	0.00118932	0.000324359	0.0167586	0.00205428	0	0.000540599	0.706455	0.0515731	0.21624	1016_Primary
8	Pre	0.126992	0.0393316	0.016838	0.536632	0.0183805	0.0641388	0.00694087	0.0976864	0.0362468	0.0568123	1016_Metastasis
7	Post	0.00204125	0.00193382	0.000859476	0.0351311	0.00526429	0	0.000107434	0.391706	0.185432	0.377525	1016_Metastasis
12	Pre	0.23159	0.0154852	0.00688231	0.368204	0.0247763	0.00791466	0.071576	0.245699	0.0134205	0.0144529	1025_Metastasis
11	Post	0.00672323	0.00224108	0.00192092	0.195294	0.0184088	0.0113655	0.00304146	0.580919	0.109653	0.0704338	1025_Metastasis
14	Pre	0.056	0.0200889	0.0096	0.111289	0.0161778	0.00284444	0.00248889	0.365511	0.203556	0.212444	1026_Primary
13	Post	0.0177594	0.00726014	0.000781861	0.719312	0.11471	0.0366358	0.0308277	0.0533899	0.00837708	0.0109461	1026_Primary
18	Pre	0.333597	0.129798	0.00316581	0.270083	0.0314602	0.0015829	0.0350218	0.138504	0.0243372	0.0324495	1034_Primary
17	Post	0.0451958	0.00569133	0.00770003	0.202544	0.00669568	0.00569133	0.0669568	0.510211	0.0364915	0.112822	1034_Primary
20	Pre	0.330027	0.0809024	0.0120576	0.352198	0.0449242	0.00816803	0.083625	0.075846	0.00680669	0.00544535	1036_Primary
19	Post	0.0056931	0.00622269	0.00370714	0.645307	0.0162849	0.0468688	0.0700384	0.12975	0.0320402	0.0440884	1036_Primary
22	Pre	0.209804	0.0232558	0.0132173	0.43316	0.0247616	0.065752	0.052702	0.0958675	0.0685963	0.0128827	1041_Metastasis
21	Post	0.0301018	0.134573	0.0243471	0.293493	0.063745	0.0208057	0.00177069	0.250111	0.166888	0.0141656	1041_Metastasis

## Sheet: Figure S4 and Figure S6
Figure S4D and Figure S6C
CAF panel
	Patient_ID	Response	Pathological_Response_1	No.	total_cell	FAP	ACTA2	POSTN	VEGFA	CFD	CK	stroma	FAPACTA2	FAPPOSTN	FAPACTA2orPOSTN	FAPACTA2POSTNneg	FAPACTA2POSTN	FAPACTA2negPOSTN	FAPVEGFA	FAPCFD	CKPOSTN	FAP_of_total	ACTA2_of_total	POSTN_of_total	VEGFA_of_total	CFD_of_total	CK_of_total	FAPACTA2_of_total	FAPPOSTN_of_total	FAPACTA2orPOSTN_of_total	FAPACTA2POSTNneg_of_total	FAPACTA2POSTN_of_total	FAPACTA2negPOSTN_of_total	FAPVEGFA_of_total	FAPCFD_of_total	CKPOSTN_of_total	FAPACTA2_of_stroma	FAPPOSTN_of_stroma	FAPACTA2orPOSTN_of_stroma	FAPACTA2POSTNneg_of_stroma	FAPACTA2POSTN_of_stroma	FAPACTA2negPOSTN_of_stroma	FAPVEGFA_of_stroma	FAPCFD_of_stroma	CKPOSTN_of_stroma	FAPACTA2_of_FAP	FAPPOSTN_of_FAP	FAPACTA2orPOSTN_of_FAP	FAPACTA2POSTNneg_of_FAP
1	1006	PR	Pre_treatment_sample	29	4701.14	1800.86	1813.14	189.571	227.571	375.714	1330	3371.14	1146	117	1735.57	1094.29	51.7143	65.2857	123.714	30	159	0.383531	0.404361	0.0373641	0.0584369	0.0797307	0.273065	0.249702	0.0231253	0.370793	0.239314	0.010388	0.0127373	0.0306417	0.00600384	0.0311235	0.383278	0.0679482	0.571544	0.354128	0.0291498	0.0387984	0.0459151	0.0182454	0.094455	0.642814	0.0593816	0.966989	0.616444
2	1014	PR	Pre_treatment_sample	34	3821.62	556.5	390.25	1059.75	2049.5	489.125	0.25	3821.38	170.5	239.5	379.875	107.625	62.875	176.625	50.5	7.125	0.25	0.146476	0.103107	0.283446	0.528313	0.117637	7.33e-05	0.0446506	0.0641903	0.0989435	0.0279931	0.0166576	0.0475328	0.0128276	0.00165771	7.33e-05	0.0446528	0.0641926	0.0989493	0.0279946	0.0166582	0.0475344	0.0128283	0.00165778	7.34e-05	0.3086	0.435011	0.681515	0.192073
3	1016	PR	Pre_treatment_sample	36.5	3738.69	1052.19	656.938	127	773.625	3.6875	158.625	3580.06	323.375	29.125	1027.69	318.75	4.625	24.5	103.875	0.4375	6.1875	0.293541	0.180329	0.0340882	0.205711	0.000980645	0.0397187	0.0917061	0.00793723	0.286921	0.0903887	0.00131746	0.00661978	0.0289051	0.000125942	0.00157388	0.0936094	0.00825437	0.29386	0.092236	0.00137337	0.006881	0.0295535	0.000127922	0.00166903	0.289149	0.0348931	0.971267	0.282989
4	1016	PR	R	10	6587.12	18.5	2378.62	1141.62	579.5	116.625	7	6580.12	6.875	0.75	18	6.625	0.25	0.5	1.25	0.375	7	0.00288121	0.357083	0.177346	0.0858198	0.0174271	0.00108254	0.000998637	0.000116313	0.00280364	0.000959897	3.87e-05	7.76e-05	0.000178714	5.27e-05	0.00108254	0.000998826	0.000116368	0.00280434	0.000960079	3.87e-05	7.76e-05	0.000178714	5.27e-05	0.00108858	0.624104	0.0996639	0.910644	0.613796
5	1023	PD	Pre_treatment_sample	40	4338.57	2093.43	1468.86	537.286	20.1429	1200.14	584.857	3753.71	879.571	175	2015.86	782.143	97.4286	77.5714	8.42857	196.714	48.1429	0.483522	0.343579	0.130357	0.00467293	0.273086	0.131998	0.204572	0.0423132	0.465124	0.180657	0.0239155	0.0183977	0.00194391	0.0451962	0.0114375	0.23419	0.0485163	0.535079	0.207025	0.0271653	0.021351	0.00228846	0.0525967	0.0133575	0.412477	0.0813301	0.964403	0.366745
6	1024	PD	NR	13	4641.88	146.875	355.5	90.625	1410.88	701.5	2597.12	2044.75	29.375	7.375	142.25	26.625	2.75	4.625	47.25	18.375	43.875	0.0310976	0.0768386	0.0197905	0.328883	0.169103	0.560957	0.00607599	0.00156611	0.0301173	0.00549012	0.000585873	0.000980241	0.0104567	0.00416255	0.009401	0.0159886	0.00383391	0.0785417	0.0145808	0.00140781	0.0024261	0.0279503	0.0108633	0.0236513	0.161244	0.0639631	0.955833	0.141448
7	1026	PR	Pre_treatment_sample	1	6802.38	2661.62	808.375	3046.12	277.625	813.5	2266.88	4535.5	523.875	1757	1272	156.5	367.375	1389.62	164.125	48	1742	0.402413	0.122311	0.448676	0.0396067	0.110856	0.327333	0.0811224	0.260617	0.197097	0.0258214	0.055301	0.205316	0.0232027	0.00655409	0.252707	0.121129	0.417918	0.285072	0.0346989	0.08643	0.331488	0.0374914	0.00995249	0.428048	0.197855	0.644388	0.499123	0.0543438
8	1026	PR	R	5	2501.88	293.25	1584.12	128.75	168.5	68.75	1.625	2500.25	67.75	44	262	55	12.75	31.25	33.625	13.875	1.625	0.119289	0.625726	0.0607073	0.0727152	0.0327531	0.000821952	0.0282951	0.0211141	0.104559	0.0219114	0.00638369	0.0147304	0.0146788	0.00681151	0.000821952	0.0283633	0.0212325	0.104683	0.0219382	0.00642512	0.0148074	0.0147307	0.00685169	0.000827393	0.208722	0.102075	0.924625	0.182023
9	1032	PD	NR	42	3265	1285.75	1127.75	2192.12	67.125	1178.75	103.875	3161.12	319	924.5	590.25	90	229	695.5	22.125	403.875	97.25	0.394817	0.341216	0.675696	0.0212227	0.370361	0.0319628	0.0980244	0.287361	0.178756	0.0267234	0.071301	0.21606	0.00683463	0.129549	0.0299129	0.100587	0.295627	0.183649	0.0274838	0.0731033	0.222524	0.0070764	0.133939	0.031905	0.258341	0.723611	0.460644	0.074086
10	1034	PD	NR	15	3771.62	1488.62	1273	101.375	94.375	269.25	426.25	3345.38	675.875	32.125	1475.25	657.125	18.75	13.375	45.375	74.25	43.75	0.394407	0.336621	0.0274075	0.0253665	0.0728708	0.111861	0.17694	0.00852992	0.390779	0.172037	0.00490243	0.00362749	0.0121081	0.0200811	0.0117927	0.196511	0.00984827	0.432909	0.190885	0.00562625	0.00422202	0.0134096	0.0225468	0.0136922	0.443854	0.0241605	0.989112	0.430582
11	1034	PD	Pre_treatment_sample	43	9022.25	2347.62	3039.12	1507.5	1560.88	25.875	2060.62	6961.62	1798	1093.38	2107.62	944.625	853.375	240	374.375	3.625	508.25	0.260933	0.336248	0.16973	0.176028	0.00321144	0.22931	0.199454	0.122395	0.233746	0.104246	0.0952083	0.0271871	0.0422441	0.000357176	0.0556808	0.291628	0.170994	0.342737	0.158716	0.132912	0.0380822	0.0587251	0.000588013	0.0854676	0.775536	0.476295	0.902662	0.396579
12	1035	SD	Pre_treatment_sample	44	1896.38	1261	623.75	544.5	465.125	605	659.75	1236.62	411	366.625	977.25	328.125	82.875	283.75	349	417.375	111	0.657904	0.343449	0.272793	0.240069	0.310823	0.351315	0.227115	0.181838	0.519187	0.183994	0.0431207	0.138717	0.177519	0.210019	0.0549099	0.393858	0.29108	0.876607	0.320767	0.0730909	0.217989	0.314015	0.358765	0.0905321	0.356729	0.279482	0.787388	0.289859
13	1036	PR	Pre_treatment_sample	97	5205.25	709	738.125	413.125	296.25	48.125	775.125	4430.12	139.375	179	564.875	104.5	34.875	144.125	105.125	2.75	278.5	0.133601	0.147282	0.0801949	0.057892	0.0111147	0.152334	0.0259938	0.0332824	0.106946	0.019367	0.00662684	0.0266555	0.0195254	0.000527821	0.0549694	0.0325035	0.041312	0.13196	0.0241672	0.00833631	0.0329757	0.0238112	0.000626392	0.0684716	0.182153	0.208128	0.832614	0.14141
14	1036	PR	R	16	5773.75	26	1000.25	802.75	105.25	940.5	11.25	5762.5	5.125	2.5	24.5	4.125	1	1.5	0	4.875	11.25	0.00425313	0.176051	0.144053	0.0190132	0.179963	0.00186529	0.000806694	0.000418204	0.00399941	0.000642206	0.000164488	0.000253716	0	0.000772057	0.00186529	0.00080705	0.000418216	0.00401194	0.000642553	0.000164497	0.000253719	0	0.000772401	0.00188576	0.137393	0.0423082	0.976314	0.118771
15	1041	PD	NR	48	2242.88	1234.75	794.625	839.75	853.75	638.25	4.875	2238	643.625	538.375	899.375	440.625	203	335.375	387.375	180.5	1.375	0.548997	0.345546	0.378898	0.391453	0.286961	0.00236385	0.281548	0.24199	0.39962	0.188935	0.0926129	0.149377	0.177357	0.0808648	0.000677278	0.282163	0.24255	0.400545	0.189312	0.0928512	0.149699	0.177779	0.0810399	0.000679742	0.494514	0.47523	0.707228	0.312056
16	1041	PD	Pre_treatment_sample	49	7179.83	1305.67	1327.17	33.6667	435.333	150.333	694.5	6485.33	777.167	15.6667	1302	765.167	12	3.66667	218	10.1667	21.3333	0.168889	0.175958	0.00501213	0.0593485	0.0218592	0.0900883	0.0987329	0.00224797	0.168349	0.0970249	0.00170802	0.000539956	0.0289661	0.0012722	0.00318168	0.116045	0.00248144	0.194596	0.114147	0.00189726	0.000584173	0.0336345	0.00141002	0.00344147	0.490739	0.0224792	0.992827	0.475432
17	1045	PD	NR	18	1736.38	541.5	300.75	874.75	720.75	333.25	2.625	1733.75	74.5	361.5	227.625	26.875	47.625	313.875	235.875	81.5	2.625	0.318633	0.179432	0.514041	0.429771	0.201991	0.00161415	0.044338	0.214317	0.132937	0.0157173	0.0286207	0.185696	0.141443	0.04931	0.00161415	0.0444229	0.214736	0.133107	0.0157372	0.0286857	0.18605	0.141742	0.0494178	0.00162187	0.136536	0.692786	0.396925	0.046825
18	1045	PD	Pre_treatment_sample	55	2904.83	1033.17	520.667	358.167	50.5	489.167	811.167	2093.67	227	199.667	857.667	202.833	24.1667	175.5	21.5	83.8333	26	0.360093	0.178371	0.132851	0.0184777	0.173606	0.282607	0.0775339	0.0749904	0.29413	0.068507	0.00902685	0.0659636	0.00800569	0.0293225	0.00948185	0.110483	0.102449	0.409465	0.0974837	0.0129996	0.0894494	0.0112918	0.0417486	0.013704	0.231376	0.181007	0.842731	0.207638
19	1047	SD	Pre_treatment_sample	56	4365.86	948.714	976.857	1958.71	76.1429	2902.71	2635.86	1730	499.571	591.857	651	205.429	294.143	297.714	10.1429	317.714	979.571	0.218228	0.231617	0.455943	0.0175289	0.659687	0.592449	0.114567	0.136618	0.148663	0.0475146	0.0670529	0.0695652	0.00232065	0.0739107	0.225856	0.289768	0.342626	0.379561	0.118261	0.171507	0.171119	0.00614883	0.185532	0.569089	0.52558	0.62374	0.683935	0.217906
20	1058	NA	Pre_treatment_sample	64	2691.29	765.143	855.286	399.857	1615	785.286	1762.57	928.714	568	223.143	683.571	426.429	141.571	81.5714	144.571	19	133.429	0.287625	0.31396	0.150889	0.590891	0.278569	0.652138	0.207191	0.0842883	0.254417	0.156111	0.0510803	0.033208	0.0527874	0.00652574	0.0504275	0.583458	0.238859	0.722013	0.441825	0.141632	0.0972271	0.14967	0.0195715	0.153063	0.70098	0.292662	0.877298	0.531021
21	1062	PD	NR	68	2081.62	657.5	300.875	1369.62	1595.75	1011.75	679.875	1401.75	250.25	475	346.5	86.25	164	311	411.25	92.25	497.625	0.312424	0.146122	0.683276	0.770963	0.47979	0.329489	0.121643	0.232125	0.163771	0.03817	0.0834727	0.148653	0.196077	0.0391023	0.249113	0.187038	0.357856	0.247959	0.0544685	0.132569	0.225287	0.295817	0.0582275	0.408322	0.38581	0.759824	0.513754	0.112231
22	1062	PD	Pre_treatment_sample	67	3618.38	995	957.125	876.25	1040.88	2380.88	1941.12	1677.25	493.5	455.875	754.75	277.875	215.625	240.25	148.5	308.75	256.625	0.275967	0.263781	0.244872	0.287504	0.655202	0.540062	0.137208	0.128783	0.208253	0.0761389	0.0610695	0.0677134	0.0407083	0.0831618	0.0734496	0.316245	0.281058	0.471493	0.178189	0.138056	0.143003	0.0971608	0.182656	0.179316	0.509726	0.457311	0.765031	0.287384
23	1072	PR	Pre_treatment_sample	74.5	3441.62	2000.88	1216.94	793.938	1190.38	1516.62	1451.19	1990.44	1055.88	494.5	1692.12	870.125	185.75	308.75	622.812	519.75	207.375	0.56919	0.353347	0.253591	0.299614	0.429672	0.4023	0.299645	0.149149	0.47512	0.244566	0.0550792	0.0940699	0.157009	0.142465	0.0681255	0.544471	0.25706	0.879567	0.447066	0.0974046	0.159656	0.339682	0.281917	0.111675	0.529096	0.269075	0.828017	0.432004
24	1073	PR	Pre_treatment_sample	76	3736.62	2287.25	645.625	2391.38	1743.75	2168.75	1519.75	2216.88	492	1737.38	865.125	176.75	315.25	1422.12	1087.38	1210.88	790.375	0.614076	0.173018	0.636572	0.467266	0.584698	0.405247	0.132871	0.46505	0.23368	0.0482167	0.084654	0.380395	0.291017	0.326679	0.208526	0.237148	0.802247	0.415813	0.0851527	0.151995	0.650253	0.524893	0.563473	0.370278	0.229698	0.751512	0.395477	0.0827092
25	1073	PR	R	77	2730.8	1142.6	537.6	364.2	792.6	122.6	97.2	2633.6	211.4	170	986.6	197.4	14	156	347.4	15.2	27.6	0.448558	0.195762	0.128028	0.290041	0.042101	0.0349875	0.0786138	0.0627296	0.391039	0.0734034	0.00521035	0.0575192	0.135972	0.00556346	0.00961477	0.0818768	0.0654068	0.404583	0.0764213	0.0054555	0.0599513	0.14123	0.00579899	0.0100326	0.167758	0.257918	0.754302	0.155539
26	1077	NA	Pre_treatment_sample	79	4433.5	507.833	226	183.667	382.333	502	1967.67	2465.83	82.5	113.833	418.667	57.8333	24.6667	89.1667	82.1667	46.5	55	0.115092	0.0517325	0.0407961	0.0874593	0.120673	0.448046	0.0182999	0.0250346	0.0954963	0.0128608	0.00543908	0.0195955	0.0186746	0.0108035	0.0125146	0.0323637	0.0456015	0.176919	0.0231271	0.00923663	0.0363649	0.0352929	0.0198253	0.0247484	0.161918	0.222458	0.826442	0.113018
27	1078	NA	Pre_treatment_sample	80	4986.75	391.5	668.75	229.25	197.25	2628.5	3682.75	1304	266	120.25	350.5	186.75	79.25	41	31.25	50.5	13.5	0.0811569	0.138475	0.047327	0.0394517	0.528666	0.733509	0.0555868	0.0249026	0.0727251	0.039116	0.0164708	0.0084318	0.0063829	0.0102686	0.00272133	0.195607	0.0926077	0.262085	0.13523	0.0603766	0.032231	0.0244921	0.0392315	0.0111267	0.614682	0.289955	0.890346	0.434381
28	1080	PD	NR	81	3095.5	1420.5	460.125	1939.5	145	1787	1254.88	1840.62	401.375	1001.12	632	188.75	212.625	788.5	31.125	518.25	623.25	0.48168	0.152688	0.613683	0.0463834	0.596086	0.398672	0.13635	0.331521	0.220133	0.0663754	0.069975	0.261546	0.0105492	0.193548	0.192613	0.207543	0.528499	0.375502	0.0997085	0.107835	0.420665	0.0202684	0.35703	0.370111	0.251916	0.689567	0.446947	0.115402
29	1081	PD	NR	96	4638.5	160	458	443.625	70.375	3520.75	3301.38	1337.12	57	46.625	129.625	40.75	16.25	30.375	7.5	81.625	228.875	0.0388063	0.114554	0.106109	0.0180948	0.76053	0.700409	0.014403	0.0106156	0.0319216	0.0106721	0.00373088	0.0068847	0.00197465	0.0193972	0.0545536	0.0508418	0.0432202	0.117524	0.0364166	0.0144252	0.028795	0.00688156	0.0769236	0.214136	0.296578	0.191801	0.86608	0.238697
30	2001	PD	NR	23	2371.75	594.625	1208.75	1596.62	15.5	13.75	86.25	2285.5	403.25	448.375	449.125	100.375	302.875	145.5	0.375	0.5	83.5	0.235366	0.506537	0.689168	0.0082966	0.00583156	0.0375274	0.166353	0.185888	0.181075	0.0347563	0.131597	0.054291	0.000144861	0.000196725	0.0366521	0.17317	0.193599	0.188264	0.0359528	0.137218	0.0563812	0.000151667	0.00020238	0.0386684	0.712534	0.770606	0.78569	0.156238
31	2001	PD	Pre_treatment_sample	82	3573.62	434.5	302.625	1027.5	1038.25	235.125	29.25	3544.38	59.625	262.375	212.25	19.5	40.125	222.25	63	8.375	12.5	0.127026	0.0889748	0.300004	0.294727	0.070816	0.00829294	0.0185557	0.0781955	0.0613776	0.00600884	0.0125469	0.0656487	0.0180377	0.00262694	0.0039423	0.0187069	0.0788027	0.0618716	0.00604994	0.012657	0.0661457	0.0181988	0.00269613	0.00406353	0.121802	0.557383	0.522945	0.0414741
32	2002	PD	NR	84	3516.75	1503	922.25	726.625	793.75	2107.12	1616.5	1900.25	709	459.625	1269.12	483.25	225.75	233.875	356.75	380.5	196.75	0.430492	0.263382	0.207202	0.230005	0.5971	0.455962	0.200577	0.130018	0.363676	0.137375	0.063202	0.066816	0.10412	0.107446	0.0572486	0.367696	0.234079	0.667701	0.253682	0.114014	0.120065	0.188939	0.200311	0.105459	0.468877	0.291727	0.850536	0.326615
33	2002	PD	Pre_treatment_sample	83	2863.5	1122.5	427.75	1039.75	172	1358	995.75	1867.75	155.5	591.25	610.25	76.5	79	512.25	41.25	267.5	219.5	0.377459	0.143515	0.357548	0.061891	0.483065	0.360176	0.0513186	0.198206	0.205616	0.0249554	0.0263631	0.171843	0.0147548	0.0913401	0.0805964	0.0744161	0.293832	0.313965	0.0362292	0.0381869	0.255645	0.024204	0.139199	0.13255	0.125205	0.50835	0.556104	0.0607507
34	2003	PD	NR	22	3434.25	598.75	494.875	713.375	286.25	153	0.75	3433.5	175.125	246	437.5	90.375	84.75	161.25	112.75	29.5	0.75	0.178807	0.146966	0.221094	0.085916	0.0448284	0.00025117	0.0528747	0.0772548	0.128367	0.0260595	0.0268152	0.0504396	0.034229	0.00869314	0.00025117	0.0528931	0.0772852	0.128409	0.0260662	0.0268269	0.0504584	0.0342423	0.00869645	0.000251453	0.226229	0.337741	0.771823	0.116665
35	2006	PD	NR	87	2981	1591.67	372	107.667	1953.67	587.667	0	2981	279.333	64.6667	1530	276.333	3	61.6667	866.333	133	0	0.524716	0.137648	0.0303073	0.667134	0.190417	0	0.103735	0.0184616	0.507307	0.102682	0.00105296	0.0174086	0.29276	0.0429819	0	0.103735	0.0184616	0.507307	0.102682	0.00105296	0.0174086	0.29276	0.0429819	0	0.215335	0.0310741	0.970879	0.213382
36	2006	PD	Pre_treatment_sample	86	3745.75	1488.75	470.5	615.25	819.5	80.75	0.25	3745.5	224.5	345.25	1174	194	30.5	314.75	281.25	6.5	0	0.400722	0.127013	0.170141	0.230027	0.0228632	7.4e-05	0.0608546	0.0945182	0.314585	0.0524733	0.00838123	0.0861369	0.0780316	0.00176757	0	0.0608561	0.0945271	0.314607	0.0524743	0.00838176	0.0861453	0.0780411	0.00176761	0	0.144459	0.234756	0.785468	0.124236
37	2009	PR	Pre_treatment_sample	88	2283	1144.6	604.6	455.8	977.4	661.4	135	2148	474.4	309.6	939.6	369.8	104.6	205	304.8	36	19.6	0.518453	0.270637	0.219828	0.422928	0.262322	0.0607599	0.210951	0.148857	0.419296	0.16125	0.0497003	0.0991568	0.140195	0.0145292	0.00932772	0.224154	0.157635	0.451802	0.172061	0.0520929	0.105542	0.15111	0.0154841	0.00980314	0.424465	0.280319	0.817637	0.32651
38	2009	PR	R	89	3305.25	694.5	183.5	577.25	2300.62	1052	411.75	2893.5	110	404.625	340.875	59	51	353.625	203.5	22.875	46.125	0.210111	0.0552707	0.17447	0.695606	0.318812	0.127103	0.0330356	0.122266	0.103206	0.0176742	0.0153614	0.106905	0.0622056	0.00695174	0.0143434	0.0380064	0.139678	0.119693	0.0203737	0.0176327	0.122045	0.0721374	0.00786036	0.0168753	0.154651	0.563791	0.503757	0.0871026
39	10003	PR	Pre_treatment_sample	90	4229.62	600.875	680.125	1000.12	466.25	2844.5	2210.12	2019.5	424.125	326.25	498.25	200.5	223.625	102.625	100	121.625	276.875	0.141477	0.163179	0.24119	0.112678	0.672078	0.520177	0.10021	0.0767386	0.117681	0.047268	0.0529423	0.0237963	0.0242056	0.0291805	0.0658252	0.205664	0.155026	0.241021	0.0984832	0.107181	0.047845	0.0458846	0.0559445	0.141388	0.719091	0.540484	0.838619	0.339988
40	10007	SD	Pre_treatment_sample	25	3349.12	665.625	102.5	3162.12	597.75	1926.12	2172.75	1176.38	87.375	645.875	105.25	1.875	85.5	560.375	97.25	120.5	2117.88	0.19797	0.030188	0.940511	0.179179	0.568808	0.651399	0.0255914	0.191298	0.0316771	0.000585788	0.0250056	0.166293	0.0286925	0.0363366	0.633248	0.073582	0.54861	0.0926628	0.00183512	0.0717469	0.476863	0.0831681	0.10866	1.90112	0.127227	0.964048	0.16003	0.00314907
41	14003	PD	Pre_treatment_sample	26	785.6	213.6	366	92	68.2	460.2	151.2	634.4	155	18.6	204	146	9	9.6	8.8	90	2.6	0.264594	0.460019	0.130228	0.083774	0.578096	0.196243	0.191259	0.0270303	0.250745	0.178078	0.0131813	0.013849	0.0106487	0.109573	0.00380718	0.241113	0.0328534	0.315054	0.225055	0.0160575	0.0167959	0.0130286	0.132333	0.00476093	0.729009	0.146066	0.926021	0.656922
42	17001	PD	NR	92	1972.25	526.5	241.5	1295.38	316.625	699.75	1021	951.25	144.375	365.875	246.5	58.5	85.875	280	32.625	66.375	657.5	0.269751	0.124155	0.656486	0.158154	0.348038	0.513763	0.074106	0.18683	0.126843	0.0301837	0.0439223	0.142908	0.0167363	0.0340655	0.331329	0.144877	0.35177	0.250155	0.062616	0.0822608	0.269509	0.0343052	0.0673867	0.841852	0.284641	0.672057	0.484105	0.128479
43	17001	PD	Pre_treatment_sample	91	3055.88	656.5	81.625	949.5	2387.12	764.75	2096.88	959	64.25	382.125	308.875	29.75	34.5	347.625	368.25	31.125	595.375	0.216584	0.0272352	0.310995	0.779191	0.251593	0.685612	0.0215281	0.125872	0.102296	0.00994394	0.0115841	0.114287	0.120943	0.0102946	0.194859	0.0711683	0.409806	0.31823	0.0317073	0.0394611	0.370345	0.382007	0.0329123	0.652104	0.0991874	0.581739	0.471532	0.0459164
44	17012	PD	NR	24	3243.67	767.333	843.333	302.667	8	887.667	665.167	2578.5	321	109	708.667	270.667	50.3333	58.6667	1.33333	133.667	35.3333	0.280897	0.317087	0.108909	0.00248819	0.250717	0.175382	0.13877	0.0452814	0.260045	0.114341	0.0244291	0.0208523	0.000450605	0.0438004	0.0123167	0.156037	0.0492486	0.305269	0.12992	0.0261174	0.0231312	0.000563419	0.0531951	0.0143892	0.323199	0.110151	0.934215	0.278832
45	18004	PD	Pre_treatment_sample	93	2031.71	1037.57	609.571	1141.57	13.1429	418.143	691.714	1340	504.143	575.143	682.857	283.714	220.429	354.714	7.71429	108.714	402.571	0.50657	0.291787	0.54501	0.00676283	0.200486	0.343448	0.239719	0.272837	0.334514	0.138938	0.100781	0.172056	0.00396789	0.0498777	0.192732	0.362445	0.42384	0.504854	0.207238	0.155207	0.268633	0.00605526	0.0731412	0.304421	0.469475	0.541449	0.657038	0.270988
46	18005	PD	NR	95	759.5	465.625	447	499.125	21.625	596.875	9.625	749.875	271.25	322.75	320.125	94	177.25	145.5	7	356.125	8.5	0.584201	0.580813	0.680039	0.0358337	0.804728	0.0174263	0.336747	0.421858	0.393202	0.105889	0.230858	0.191	0.0100905	0.456905	0.0158278	0.341669	0.429052	0.398876	0.107175	0.234494	0.194558	0.0104146	0.464799	0.0170117	0.580481	0.724766	0.673965	0.18175
47	18005	PD	Pre_treatment_sample	94	2710.88	891.5	557	1648.5	261.875	1453	1307.75	1403.12	410.125	573.375	524	204.25	205.875	367.5	54.75	305.625	837.875	0.334311	0.211035	0.593877	0.094688	0.5382	0.476601	0.154842	0.211805	0.19873	0.0786176	0.0762242	0.135581	0.0201393	0.117059	0.29711	0.287841	0.408485	0.368119	0.141086	0.146755	0.26173	0.03898	0.213784	0.608756	0.453682	0.643514	0.588492	0.221677
immune panel
	Patient_ID	Response	Pathological_Response_1	total_cell	CD8	CD4	FOXP3	PD1	TNFRSF9	CK	stroma	CD8TNFRSF9	CD8PD1	CD8TNFRSF9PD1	CD4TNFRSF9	CD4PD1	CD4FOXP3	CD4FOXP3TNFRSF9	CD4FOXP3PD1	CD8_of_total	CD4_of_total	FOXP3_of_total	TNFRSF9_of_total	PD1_of_total	CK_of_total	CD8TNFRSF9_of_total	CD8PD1_of_total	CD8TNFRSF9PD1_of_total	CD4TNFRSF9_of_total	CD4PD1_of_total	CD4FOXP3_of_total	CD4FOXP3TNFRSF9_of_total	CD4FOXP3PD1_of_total	CD8_of_stroma	CD4_of_stroma	CD8TNFRSF9_of_stroma	CD8PD1_of_stroma	CD8TNFRSF9PD1_of_stroma	CD4TNFRSF9_of_stroma	CD4PD1_of_stroma	CD4FOXP3_of_stroma	CD4FOXP3TNFRSF9_of_stroma	CD4FOXP3PD1_of_stroma	CD8TNFRSF9_of_CD8	CD8PD1_of_CD8	CD8TNFRSF9PD1_of_CD8	CD4TNFRSF9_of_CD4	CD4PD1_of_CD4	CD4FOXP3_of_CD4
1	1006	PR	Pre_treatment_sample	2519.62	70.875	490.5	21.125	19.75	39.875	577.875	1941.75	22.75	10.75	10.375	7.125	5.625	14	0.5	0.375	0.0288888	0.196153	0.0082149	0.0160971	0.00785191	0.223066	0.0094063	0.00429631	0.00414171	0.00284726	0.00224413	0.00547525	0.000183016	0.000129953	0.0373658	0.256055	0.0124231	0.00570063	0.00550332	0.00385092	0.00300752	0.00715175	0.00026163	0.00022813	0.320642	0.159579	0.155917	0.0138387	0.0117493	0.0258989
2	1013	PD	NR	4183.88	511.125	386.625	3.125	340.125	496.875	34.625	4149.25	420.375	232.625	229.375	110.25	110.875	0.75	0.25	0.375	0.125009	0.0953274	0.000737286	0.120962	0.0829255	0.0079944	0.103121	0.057503	0.0567163	0.0278095	0.0277383	0.000171681	5.63e-05	8.97e-05	0.125974	0.0958452	0.103946	0.0579774	0.057187	0.027964	0.0279082	0.000174369	5.73e-05	9.13e-05	0.813359	0.434227	0.427586	0.268851	0.284091	0.00254651
3	1013	PD	Pre_treatment_sample	3087	32	65	1474	31.5	44	1976	1111	8	2	1	5.5	8.5	20.5	3	3.5	0.00998439	0.0231236	0.486194	0.0149836	0.0114929	0.646298	0.00255043	0.000702804	0.000373135	0.00192184	0.00312818	0.00743193	0.00103247	0.00126251	0.0276286	0.0725461	0.00722106	0.00218196	0.00121655	0.00593761	0.0100895	0.0236835	0.00314738	0.00400678	0.269006	0.0900585	0.0526316	0.0961538	0.0961538	0.269231
4	1014	PR	Pre_treatment_sample	5418.71	157.286	322.143	35.2857	69	34.5714	2244.57	3174.14	16.4286	19	5.57143	13.2857	24	17.8571	2.71429	1.85714	0.028897	0.0590275	0.00650593	0.00632602	0.0126626	0.412966	0.00302634	0.00349702	0.00104146	0.00242789	0.0043774	0.00330351	0.000493878	0.00033548	0.0478565	0.107017	0.00518288	0.00593477	0.00185322	0.00456551	0.00809257	0.00569354	0.000860995	0.000631881	0.123881	0.128839	0.04548	0.0336535	0.0702664	0.0693866
5	1016	PR	Pre_treatment_sample	5067.38	288.292	367.25	137.375	208.5	82.9583	1247.96	3819.42	36.7083	54.4167	15.9167	18.9167	46.3333	21.75	16.5417	19.4167	0.0563171	0.0701131	0.026943	0.0160355	0.0400672	0.244955	0.00705207	0.0104526	0.00303677	0.0036113	0.00872999	0.0041604	0.00324752	0.00374254	0.0777266	0.0952432	0.0101788	0.0150355	0.00444525	0.00505478	0.0123786	0.00579934	0.00457974	0.00544537	0.0973806	0.147665	0.0399846	0.0999476	0.194179	0.0981746
6	1016	PR	R	6674.12	118	143.375	1.25	93.25	158.5	1	6673.12	100.25	70.125	69.5	25.875	28.25	0.5	0.5	0	0.0181443	0.0221565	0.000195515	0.0243097	0.0146607	0.000148523	0.0154958	0.0109758	0.0108708	0.00416489	0.00453096	8.06e-05	8.06e-05	0	0.0181475	0.0221596	0.0154985	0.0109777	0.0108727	0.00416561	0.00453158	8.06e-05	8.06e-05	0	0.853747	0.599316	0.59306	0.144355	0.158113	0.00257151
7	1023	PD	Pre_treatment_sample	5026.88	235.625	437.125	192.125	79.25	172.125	1476.38	3550.5	71.875	49	38.125	49.125	20.25	71.625	22.875	5.375	0.0471961	0.0880149	0.0384325	0.0340055	0.0155942	0.289893	0.0143358	0.00964711	0.00751291	0.0097937	0.00399773	0.0144664	0.00456531	0.00105988	0.0683667	0.119198	0.0210986	0.0143116	0.0111319	0.0140526	0.00568704	0.0199239	0.00663623	0.00150728	0.318395	0.22596	0.176966	0.159941	0.0618762	0.196875
8	1024	PD	NR	4936.75	242.375	22.25	18.625	116.125	259.875	1521.62	3415.12	173.375	79.875	77.5	5.625	3.625	2	1	0.5	0.0481071	0.00469941	0.00382437	0.0508704	0.0231181	0.302457	0.0344259	0.0158933	0.0154438	0.00114615	0.000752381	0.000408145	0.000192708	9.82e-05	0.0710207	0.00646596	0.0506904	0.0236121	0.0229384	0.00160783	0.00109251	0.000578677	0.000265852	0.000144104	0.722421	0.323	0.315371	0.25675	0.23459	0.108721
9	1025	PR	Pre_treatment_sample	6458.67	164.833	197.667	247.333	179.333	31.1667	1952.67	4506	12.5	33.8333	8	4.5	27.6667	15.3333	1.16667	2	0.0264847	0.0336304	0.0365792	0.00483304	0.0287527	0.29885	0.00188881	0.00535621	0.00123336	0.000714508	0.00463436	0.0026019	0.000183059	0.000344113	0.0387997	0.0466381	0.00274353	0.00796364	0.00174	0.00102495	0.00680588	0.00357396	0.000272654	0.000491239	0.0892961	0.20727	0.0568148	0.0330628	0.152601	0.0836804
10	1025	PR	R	904.125	4.5	6	0.625	32.25	6.5	0.25	903.875	3.875	3.5	3.5	0	0.625	0	0	0	0.00541799	0.0072034	0.000730994	0.00754175	0.0374731	0.00029995	0.00467208	0.00422593	0.00422593	0	0.000824804	0	0	0	0.00542063	0.00720685	0.00467418	0.0042275	0.0042275	0	0.000825317	0	0	0	0.923295	0.869318	0.869318	0	0.0739035	0
11	1026	PR	R	3243.12	79.75	26	5.25	70.5	84.75	4.125	3239	56.625	56.625	50.5	1.25	4.5	0.25	0	0	0.024289	0.00763155	0.00169545	0.0264397	0.0214503	0.00124371	0.0176163	0.0174869	0.0157282	0.000382661	0.00130209	7.75e-05	0	0	0.0243192	0.00764154	0.0176369	0.0175074	0.0157468	0.000383453	0.00130411	7.76e-05	0	0	0.740276	0.724711	0.661742	0.0495107	0.150787	0.00757576
12	1030	PR	Pre_treatment_sample	4844.88	109.875	311.125	167.375	310.5	166.375	2795.38	2049.5	25.5	40.75	17.5	66.625	122.125	61.625	23.5	32.875	0.0233899	0.0679389	0.0353457	0.0345403	0.0654376	0.564666	0.00542019	0.00870992	0.0037094	0.0140637	0.0260399	0.0132608	0.00487658	0.0069699	0.0561684	0.145157	0.0137458	0.0213192	0.00957008	0.0340193	0.0593332	0.0292422	0.0119444	0.015695	0.234377	0.369284	0.162656	0.262089	0.413117	0.218578
13	1032	PD	NR	4714.62	541	233.375	84.875	334.25	402	159.75	4554.88	309.75	192.5	172.875	95.25	103.25	29.75	11.875	14.5	0.115575	0.0496689	0.0186083	0.0861539	0.0720984	0.0321101	0.0662591	0.0412423	0.0370199	0.0204343	0.0221734	0.00648387	0.00261231	0.00319691	0.119116	0.0511936	0.0682935	0.0425038	0.0381605	0.0210083	0.0227941	0.00661954	0.00265695	0.00324897	0.576298	0.348452	0.314907	0.422854	0.436638	0.126988
14	1034	PD	NR	4317.88	471.625	208.5	11.125	307.375	443.625	104.875	4213	246.875	178.25	151.5	37.125	51.125	2	0.875	0.75	0.108596	0.0484035	0.00251948	0.101785	0.0706154	0.0245468	0.0566524	0.0408645	0.0347235	0.00854893	0.0118037	0.000454795	0.000200972	0.000169931	0.110536	0.0492771	0.0575664	0.0415593	0.0352895	0.00868094	0.0119941	0.000461535	0.000203175	0.000172252	0.485195	0.361196	0.29887	0.177639	0.253364	0.0101244
15	1034	PD	Pre_treatment_sample	3044.17	89.5	636	43.1667	84.1667	183.667	857	2187.17	13.3333	12	9.16667	42.3333	33.8333	37	2.5	3.33333	0.029021	0.219411	0.0143724	0.0595533	0.0269651	0.28413	0.00450872	0.00389086	0.00303978	0.0147526	0.0112473	0.0124118	0.000794204	0.00102413	0.0427729	0.323575	0.00676227	0.00574487	0.00458088	0.0205001	0.0160314	0.0183218	0.00104177	0.00140507	0.148238	0.136689	0.103469	0.0605535	0.0586572	0.0650749
16	1035	SD	Pre_treatment_sample	2273.25	396.75	374.25	53.75	227.75	114.25	479.25	1794	69.75	131.75	42.5	74.25	149.5	35.5	14.25	15	0.170779	0.158493	0.0234999	0.0478666	0.0952553	0.214237	0.0292002	0.0553914	0.0177376	0.0309658	0.0617717	0.0151668	0.00606158	0.00622327	0.219287	0.201873	0.035651	0.0709121	0.0220848	0.0379662	0.0755427	0.0187991	0.00744004	0.00730376	0.156469	0.303432	0.094708	0.180019	0.326663	0.104261
17	1036	PR	Pre_treatment_sample	3700.29	194.571	1200.86	106	388	606	184.429	3515.86	44.5714	41.8571	35.1429	170.429	143.429	85.1429	10	6.71429	0.0545886	0.325996	0.0289281	0.130541	0.0886164	0.0552344	0.0125824	0.0121165	0.0101826	0.0380359	0.0329384	0.0235106	0.00254322	0.00163279	0.0577655	0.345278	0.0135861	0.0131133	0.0110581	0.0395744	0.0343474	0.0248399	0.00265996	0.00171288	0.2347	0.222614	0.187355	0.121272	0.103568	0.0730464
18	1036	PR	R	8222.33	19.3333	25.3333	3	20.3333	6.33333	43.3333	8179	4.66667	4.66667	1.33333	0.333333	2.66667	0.333333	0	0	0.00235828	0.00310901	0.000351344	0.000755564	0.00248752	0.00536439	0.000564609	0.000579717	0.000165937	3.95e-05	0.000317946	3.95e-05	0	0	0.00237277	0.00312891	0.000567491	0.000583377	0.000166696	3.98e-05	0.000319886	3.98e-05	0	0	0.298566	0.241935	0.1	0.00757576	0.114358	0.00757576
19	1041	PD	NR	7416.88	130.125	292.625	615.125	126.5	39.375	2201	5215.88	22.625	32.375	12.375	12.75	47.125	10.75	0.75	1.5	0.0177252	0.0392219	0.0798077	0.0053064	0.0168588	0.293011	0.0030708	0.00433746	0.00162101	0.001709	0.00634245	0.00141797	0.000101726	0.00019932	0.0235619	0.0529685	0.00409287	0.00595072	0.00223364	0.00237293	0.00873104	0.00200338	0.000145038	0.000282058	0.16002	0.253193	0.0876611	0.0522096	0.177666	0.046464
20	1041	PD	Pre_treatment_sample	2537	122.167	502	6.16667	1.33333	7.16667	1027.17	1509.83	5.83333	1.16667	1	2	1	4	0	0	0.0481415	0.205846	0.0025815	0.00300638	0.000569674	0.413062	0.00243931	0.000487773	0.000405873	0.000822921	0.000430147	0.00167503	0	0	0.0845078	0.395014	0.00424583	0.000837916	0.000726434	0.00131899	0.000635762	0.00318629	0	0	0.0534506	0.0123568	0.0111748	0.00512184	0.00236642	0.00724828
21	1045	PD	NR	2059.12	136	94.125	18.25	186.375	238.25	155.5	1903.62	134.625	118.625	118.375	39.125	40.5	6.125	3.25	2.25	0.0680911	0.0474646	0.00900342	0.118285	0.0934062	0.067783	0.0674098	0.0597527	0.0596308	0.0195514	0.0206119	0.00311066	0.00162863	0.00114111	0.0727005	0.0502709	0.0719804	0.0637148	0.0635875	0.020711	0.0218446	0.00329352	0.00172465	0.00120882	0.986756	0.841991	0.839706	0.363661	0.391662	0.0655299
22	1045	PD	Pre_treatment_sample	3111.12	393.875	242.875	65.25	134.375	55.125	628.125	2483	40.875	62.625	21.125	33.875	103.625	18.875	4.75	10.625	0.125839	0.0794178	0.0212221	0.01805	0.0435998	0.198145	0.013311	0.0203471	0.00692296	0.0112155	0.033849	0.00625141	0.00159132	0.00350735	0.16129	0.0968677	0.0170384	0.0248934	0.00849714	0.0138543	0.0413317	0.00759638	0.00195318	0.00420661	0.100773	0.139671	0.046909	0.123551	0.339146	0.0806197
23	1047	SD	Pre_treatment_sample	5198.88	237.375	166.875	128.5	416.375	524.875	2736.5	2462.38	14.625	30.875	8.375	13.125	33.5	32.875	6.375	8.5	0.0470639	0.0334033	0.0248308	0.0951469	0.0805917	0.516086	0.00262919	0.00584923	0.00154104	0.00245672	0.00637788	0.00645514	0.00121017	0.00159685	0.0951252	0.0704509	0.00672094	0.0134288	0.0038598	0.00581132	0.0148729	0.0141526	0.00276007	0.00380156	0.084836	0.151174	0.0480385	0.114353	0.219275	0.210643
24	1058	NA	Pre_treatment_sample	2700.25	52.75	25.25	7	54.5	89.25	1577.75	1122.5	13	20.75	10.25	5.5	16.25	2.5	0.75	1.5	0.0195245	0.00920645	0.00255425	0.0348808	0.0200125	0.585777	0.00484197	0.00761563	0.00379417	0.00200259	0.00593028	0.000916166	0.000260787	0.000542971	0.0461403	0.0205826	0.0114712	0.0170072	0.00880997	0.00448125	0.0129832	0.00210974	0.000651524	0.00118699	0.265663	0.321733	0.187875	0.208628	0.525031	0.180485
25	1062	PD	NR	6691.5	67.5	26.6667	129.833	79.6667	83.1667	2907.83	3783.67	5.16667	17	2.16667	3.83333	6.83333	6.83333	1.16667	0.833333	0.00990154	0.00391855	0.0192666	0.011879	0.0115322	0.420863	0.000770743	0.00243434	0.000322464	0.000558724	0.000943519	0.00107913	0.000171219	0.000121102	0.0183242	0.00858299	0.00125997	0.00455996	0.000502876	0.00124482	0.00208736	0.00230802	0.0003835	0.000276178	0.0715959	0.218309	0.0273186	0.151331	0.278279	0.194038
26	1062	PD	Pre_treatment_sample	3219.31	322.75	612.25	70.4375	176.5	147.5	1000.25	2219.06	67.375	55.6875	28	65.6875	121.125	47.625	15.1875	14.75	0.101354	0.188806	0.0244781	0.0475071	0.0525249	0.294148	0.0215769	0.0173383	0.00891603	0.0205837	0.0351145	0.016714	0.00508825	0.00474573	0.143791	0.247695	0.0312334	0.0256879	0.013202	0.0277783	0.0462475	0.0220697	0.0071569	0.00705897	0.226602	0.183833	0.0946898	0.112161	0.171433	0.0980289
27	1068	SD	Pre_treatment_sample	8868.25	209.25	559.625	97.125	158.625	996.75	2377.62	6490.62	45.125	41.25	12.625	226.25	31.375	18.5	13.375	4.375	0.0240166	0.0646033	0.0111275	0.115092	0.0178918	0.259563	0.00526725	0.00470891	0.00148443	0.0261185	0.00363997	0.00209789	0.00150711	0.000499928	0.0329898	0.0827831	0.00673976	0.00683268	0.00199573	0.0327274	0.00484186	0.00279625	0.00198586	0.000705146	0.207201	0.203122	0.0604617	0.376595	0.0647125	0.0357904
28	1072	PR	Pre_treatment_sample	3520.75	626.312	387.375	80.75	311.375	326.812	1142.94	2377.81	239.375	194.062	118.438	111.938	159.25	53.625	22.25	18.5	0.182265	0.115962	0.0226336	0.0950946	0.0977205	0.32713	0.0704868	0.061712	0.0374405	0.0333717	0.04999	0.0151758	0.0063117	0.00566961	0.273377	0.171753	0.106428	0.09337	0.0569953	0.0498706	0.0749822	0.0219945	0.00927752	0.00838136	0.382339	0.29715	0.184582	0.303214	0.37278	0.148365
29	1072	PR	R	6762.88	67.25	119.25	10.125	16.625	25	96.375	6666.5	16.5	14.25	10.375	4.875	4.125	6.875	0.125	0.5	0.00925745	0.0181901	0.00149598	0.0035392	0.00228749	0.015072	0.00229735	0.00195345	0.00143307	0.000704245	0.000568231	0.000972972	1.55e-05	6.19e-05	0.00939508	0.0184456	0.00232915	0.00198881	0.0014559	0.000709179	0.000576299	0.000993849	1.64e-05	6.55e-05	0.191293	0.164499	0.120029	0.0351376	0.0316024	0.060259
30	1073	PR	Pre_treatment_sample	3499.12	361.375	757.75	37.125	300	573.25	1106.38	2392.75	227.75	124.25	112.375	368.875	208	21.5	16.75	4.625	0.100971	0.210254	0.0106638	0.159522	0.0827436	0.316521	0.0629699	0.0341822	0.0309003	0.10154	0.0561721	0.00618415	0.00480231	0.00132622	0.136858	0.30046	0.0855645	0.046859	0.0423073	0.1413	0.0747449	0.0112806	0.00864376	0.00246166	0.636351	0.36488	0.328891	0.46883	0.238472	0.0395369
31	1073	PR	R	7886	143	8.6	8	52.6	41	62.2	7823.8	21.6	17.8	7.6	2.2	3.6	0.2	0	0	0.01824	0.00104589	0.0010431	0.0052291	0.00670665	0.0080529	0.0027004	0.00226311	0.000954965	0.00025993	0.000426438	2.51e-05	0	0	0.0184079	0.00105518	0.00272303	0.00228353	0.000962517	0.000262466	0.000430229	2.54e-05	0	0	0.152327	0.106273	0.0493648	0.215	0.278571	0.0142857
32	1077	NA	Pre_treatment_sample	4648.12	85.375	274	45.875	76.25	106.375	369	4279.12	25.625	28.75	17.875	45.25	40.5	25	8.875	7	0.0182315	0.0597438	0.00984257	0.023	0.0166618	0.0804398	0.00549774	0.00623603	0.00385604	0.00983141	0.0087782	0.00537989	0.00193558	0.00152525	0.0197517	0.0652673	0.00595186	0.00679175	0.00418712	0.0106994	0.00958218	0.00583776	0.00210735	0.00165688	0.301603	0.354269	0.215973	0.164856	0.140625	0.0961994
33	1078	NA	Pre_treatment_sample	5225.43	50.2857	33.4286	85.1429	32.5714	16.4286	4333.29	892.143	6	13.2857	5.57143	6.28571	15.2857	2.57143	0.571429	1	0.0101697	0.00690975	0.0161587	0.00321933	0.0066638	0.825971	0.00122464	0.00270894	0.00114245	0.00123744	0.00319064	0.000529073	0.000110669	0.000192857	0.0544449	0.0341835	0.0062467	0.0139771	0.00580528	0.00643225	0.0151417	0.0026086	0.000598746	0.00104016	0.0997312	0.247321	0.0929139	0.157123	0.311093	0.104021
34	1080	PD	NR	4595	302.667	298.5	32.1667	138.833	112.167	847.167	3747.83	16.5	39.6667	8.83333	49	69	19.6667	5.83333	5	0.0704615	0.0717616	0.00722794	0.0269074	0.0316327	0.184788	0.00407736	0.00907598	0.00212678	0.0122114	0.0156863	0.00437636	0.00127158	0.0011029	0.092093	0.0930853	0.00546936	0.0123645	0.00291208	0.015922	0.0211215	0.0054311	0.00170591	0.00142303	0.052652	0.125548	0.0262911	0.185614	0.29358	0.0754367
35	1081	PD	NR	5071.25	293	102.625	42.75	276.375	595.75	2553.62	2517.62	204.25	103.125	100.375	37.625	34.625	6.375	1.75	0.875	0.057359	0.0194946	0.0088458	0.119422	0.0549266	0.494112	0.039977	0.0203303	0.0197759	0.0068308	0.0061244	0.00139455	0.000384045	0.000161132	0.115783	0.0367681	0.0815472	0.0414085	0.0403679	0.0133528	0.0118493	0.00267171	0.000753667	0.000312436	0.697	0.35593	0.346732	0.392854	0.315044	0.100949
36	1081	PD	Pre_treatment_sample	3859.38	273.5	394	60.75	265.875	226.125	2867.62	991.75	113.125	109.875	88.625	91	89.625	36.375	16.375	16	0.0691473	0.0995813	0.0156973	0.0576109	0.0678029	0.747442	0.0288467	0.0280215	0.022624	0.0232866	0.0229347	0.00925404	0.00417716	0.0041053	0.299793	0.322196	0.145061	0.147968	0.121225	0.102201	0.09982	0.0368755	0.0208331	0.0206802	0.471164	0.473015	0.387803	0.355032	0.347072	0.126217
37	2001	PD	NR	3203	109.125	142	10.625	31	65.875	101	3102	27	17.625	14.125	7.5	8.75	7.875	1.25	0.875	0.0318935	0.0447021	0.00324282	0.0206867	0.00940931	0.033267	0.00816118	0.00535622	0.00430594	0.00233	0.002637	0.0024391	0.00039487	0.000273827	0.0326087	0.0459932	0.00837934	0.00550494	0.00442657	0.00241039	0.00269193	0.00250086	0.000413074	0.000281365	0.286872	0.190807	0.157718	0.0533722	0.0528338	0.0592567
38	2001	PD	Pre_treatment_sample	5876.5	476.625	189.125	73.875	210	116.5	2318.25	3558.25	71.125	71.5	26	14.625	32.625	8.125	1.375	2.375	0.0840533	0.0332013	0.0135111	0.0213544	0.0376365	0.397807	0.0130795	0.0128175	0.00481502	0.00263505	0.00561801	0.00140565	0.000254816	0.000408273	0.146521	0.0593716	0.0231579	0.0225752	0.00858105	0.00446592	0.009826	0.00243263	0.000435197	0.00072161	0.153249	0.149769	0.0544234	0.0901161	0.180111	0.0482662
39	2002	PD	NR	5000.07	126.429	102.071	50.5	30.2143	58.3571	198.714	4801.36	43.4286	14.1429	13.1429	17.0714	13.5	9.42857	4.71429	2.92857	0.0256038	0.0217604	0.0106068	0.0117682	0.00602763	0.0386282	0.00881374	0.00288831	0.00270211	0.00344358	0.00270764	0.00185011	0.000924258	0.000566811	0.0272226	0.0225689	0.00946911	0.00308467	0.00289011	0.00367784	0.00289107	0.00193253	0.000977788	0.000605113	0.29567	0.0973855	0.088523	0.176909	0.136631	0.114532
40	2002	PD	Pre_treatment_sample	5124.08	86.8333	234.25	401.917	28.5	120.083	330.417	4793.67	41.4167	11.3333	10.5	47	15.3333	17.25	8.83333	3	0.0175503	0.0655288	0.0567039	0.0203108	0.00548253	0.0498955	0.00752009	0.00207646	0.00186953	0.00879513	0.00291071	0.0041541	0.00175159	0.000491723	0.0186531	0.0676043	0.00806805	0.00222526	0.0020091	0.00940398	0.00311277	0.00432411	0.00186864	0.000547306	0.439678	0.118562	0.107709	0.328001	0.10101	0.0920239
41	2006	PD	NR	7725.25	53.125	583.5	21.375	141.875	364.125	54.625	7670.62	15.875	22	11.125	102.875	59.125	10.875	8.875	8.875	0.00700514	0.0762693	0.00286769	0.0472302	0.018639	0.00736315	0.00207439	0.00287675	0.00144696	0.0133948	0.00777699	0.00144514	0.00117445	0.00118265	0.00706204	0.0768606	0.00209342	0.0029002	0.00145948	0.0135087	0.00784608	0.0014578	0.00118525	0.00119335	0.273356	0.418157	0.195559	0.139253	0.0991953	0.0191673
42	2006	PD	Pre_treatment_sample	5636.75	118.75	73	200.875	153.75	78.375	2791.25	2845.5	11.5	28.25	6.75	9.5	12.125	9.375	20.125	12.25	0.0211447	0.0129926	0.0357663	0.0137987	0.0272547	0.493551	0.00202909	0.0050342	0.00119418	0.00166256	0.00215103	0.00167384	0.00353847	0.00217031	0.042132	0.0264765	0.00402447	0.010064	0.00239971	0.00337447	0.00432277	0.00328881	0.0073785	0.0045616	0.0952851	0.23884	0.0571355	0.178739	0.225923	0.159765
43	2009	PR	Pre_treatment_sample	5060.88	225.875	261.125	1707.75	70.125	91.875	59.625	5001.25	24.625	24.875	11.125	21.25	22.5	19	3.875	3.25	0.0469121	0.0544454	0.323829	0.0202791	0.0152142	0.0136423	0.00524873	0.00525313	0.00245822	0.00426791	0.00481108	0.00393393	0.000793035	0.000662872	0.0478087	0.0554552	0.0053579	0.00535848	0.00251	0.00434424	0.00491271	0.00399999	0.000804875	0.000674839	0.098248	0.106215	0.0434813	0.0785819	0.0860819	0.0804841
44	2009	PR	R	8299.38	64.5	9.375	1904.38	47.625	62	1407.25	6892.12	18	7.125	3.75	3	2.125	2.25	0	0.125	0.0079543	0.00116739	0.232045	0.00768423	0.0058178	0.170989	0.00225425	0.000875018	0.000469116	0.000365611	0.000263471	0.000290584	0	1.72e-05	0.0096956	0.00144272	0.00271058	0.00105034	0.000553361	0.00044249	0.000325629	0.000374958	0	1.93e-05	0.250575	0.124441	0.0546822	0.395238	0.262245	0.10119
45	10003	PR	Pre_treatment_sample	4520.38	82.75	102.875	34.375	27.625	59.5	3046.75	1473.62	37.375	13	12.25	24.875	15.625	15	7.125	4.625	0.0199302	0.0255171	0.00755369	0.0140152	0.00660356	0.66731	0.00894911	0.00313454	0.00295195	0.00598925	0.00379817	0.00361109	0.00165382	0.00111331	0.0560746	0.0610945	0.0252133	0.00847081	0.0079499	0.0158688	0.0101036	0.00965825	0.00480598	0.00316401	0.465078	0.155516	0.14172	0.380312	0.252729	0.268829
46	10007	SD	Pre_treatment_sample	3862.67	11.6667	189	21.3333	18.6667	13.3333	2015.17	1847.5	1.66667	0.833333	0.833333	9	8	16	3.5	3	0.00290438	0.0486707	0.00537741	0.00352186	0.0049354	0.52687	0.000423772	0.000206422	0.000206422	0.00237976	0.00206597	0.00403159	0.000899945	0.000764341	0.0059779	0.102937	0.000958892	0.00044916	0.00044916	0.00568124	0.00464928	0.00839144	0.00207847	0.00166367	0.182243	0.0699856	0.0699856	0.0588374	0.0498816	0.0862389
47	17001	PD	NR	2613.62	91.25	377.625	486.25	63.125	240.875	1680.25	933.375	33.875	22.5	16.375	128	31.125	84.25	36.625	8.125	0.0342376	0.142544	0.186299	0.0923398	0.0237718	0.651135	0.0128311	0.0084847	0.00620974	0.048774	0.0116413	0.0321013	0.014077	0.0030929	0.134996	0.748574	0.0487558	0.0263114	0.0186004	0.367473	0.0488116	0.214214	0.133145	0.0255469	0.419051	0.251822	0.207244	0.385426	0.0762931	0.259004
48	17001	PD	Pre_treatment_sample	4487.4	81.4	102.8	115.8	100.8	130	3994.6	492.8	5	3.2	1.8	28.2	24	9.2	5.4	7.2	0.0174213	0.0230268	0.0268399	0.0295765	0.0225918	0.893928	0.00108832	0.000737528	0.000405606	0.00644626	0.0054323	0.00206536	0.00122687	0.00160457	0.139451	0.293612	0.00859522	0.0076619	0.0038601	0.0747289	0.0682438	0.023567	0.0148946	0.0174409	0.0652422	0.0537955	0.0265572	0.26724	0.247691	0.0977681
49	17012	PD	NR	4176.43	203.286	412.857	23.4286	52.2857	94.8571	356.429	3820	76.8571	19.5714	17.2857	42.4286	35.8571	20	5	6.28571	0.0499998	0.1004	0.00579414	0.0233971	0.0127839	0.0833585	0.0189972	0.00469789	0.00415238	0.0102133	0.00870032	0.00489685	0.00118902	0.00151059	0.0561459	0.11095	0.0215584	0.00599168	0.00529517	0.0122857	0.0107947	0.0057072	0.0015512	0.00199976	0.373812	0.0875572	0.0777525	0.109221	0.100039	0.049458
50	18004	PD	Pre_treatment_sample	5208.88	127.875	392.875	1066	87.75	311.625	1121.25	4087.62	56	9.5	8.875	79.625	33.25	39.125	23.125	5.625	0.0251193	0.0759922	0.201502	0.0587732	0.0168869	0.21114	0.011021	0.00186886	0.00174597	0.0153224	0.00646992	0.00777004	0.00457462	0.00112444	0.0317099	0.0966911	0.0138884	0.00235468	0.00219358	0.0195623	0.00824792	0.00983234	0.00578913	0.001428	0.434868	0.0638829	0.0604031	0.193155	0.0788276	0.0970998
51	18005	PD	NR	4410.12	104.75	194.5	44.25	62.375	65.75	82.5	4327.62	25.125	4.375	2.75	13.625	6.375	30.25	5.375	0.75	0.0253889	0.0487191	0.0112049	0.0176244	0.0147597	0.0252396	0.00627473	0.00104352	0.000653167	0.00390362	0.00166033	0.00761609	0.00147705	0.000211894	0.0262603	0.0505027	0.0064259	0.00104749	0.000655712	0.00430067	0.00171105	0.00802942	0.00165607	0.000230079	0.223044	0.0394182	0.0247876	0.0615856	0.0279306	0.180892
52	18005	PD	Pre_treatment_sample	3313.5	223.5	716.375	177.5	130.125	249.125	1050.5	2263	96.125	37.75	33.75	143.125	71.5	53.875	26.625	18.25	0.0677133	0.215772	0.0533817	0.0751324	0.0393667	0.315581	0.029079	0.0114214	0.0102121	0.0431049	0.0215724	0.0162774	0.00805285	0.00554704	0.0964961	0.312087	0.0420242	0.0161305	0.0144387	0.062972	0.0306788	0.0242507	0.0119277	0.00819166	0.432277	0.157235	0.141876	0.198553	0.094786	0.0812489
TAM panel
	Patient_ID	Response	Pathological_Response_1	total_cell	CD68	CD163	MRC1	CD4	CK	stroma	CD68CD163	CD68MRC1	CD68CD163MRC1	CK_of_total	CD4_of_total	CD68_of_total	CD163_of_total	MRC1_of_total	CD68CD163_of_total	CD68MRC1_of_total	CD68CD163MRC1_of_total	CD68_of_stroma	CD68CD163_of_stroma	CD68MRC1_of_stroma	CD68CD163MRC1_of_stroma	CD68CD163_of_CD68	CD68MRC1_of_CD68	CD68CD163MRC1_of_CD68	CD68_ratio_to_CK	CD163_ratio_to_CK	CD68CD163_ratio_to_CK	CD68MRC1_ratio_to_CK	CD68CD163MRC1_ratio_to_CK	CD4_ratio_to_CK	batch	Age	GIS	Tumor_change	Treatment_method	CA125_pre	CA125_post	CA125_post_log
1	1006	PR	Pre_treatment_sample	3778	89	191.167	5.33333	72.5	1885	1893	49.1667	2.5	2.33333	0.503133	0.017931	0.0231307	0.0482384	0.00133447	0.0125333	0.000636735	0.000595358	0.0462622	0.0240977	0.00150351	0.00138841	0.50225	0.0382587	0.0349254	0.0495454	0.108283	0.027787	0.00118879	0.00112419	0.0396522	1	49	22	-32.9	1	579.5	93	1.96848
2	1013	PD	NR	5304	807	112.5	5	66	1135.5	4168.5	80.375	3	2	0.204192	0.0148323	0.150429	0.0182897	0.000868535	0.0133316	0.000559082	0.000314186	0.19844	0.0183059	0.000629484	0.000356938	0.0870899	0.00757703	0.00370527	0.977211	0.114072	0.0731461	0.0155776	0.00651142	0.382526	5	51	64	-57.1	1	1741	146.4	2.16554
3	1013	PD	Pre_treatment_sample	3242.12	83.25	135.375	10.375	11.125	2172.5	1069.62	6.25	1.375	1.375	0.654605	0.00331426	0.0239703	0.0476914	0.00325989	0.00182946	0.000427906	0.000427906	0.0847929	0.00605596	0.00132184	0.00132184	0.120361	0.0339274	0.0339274	0.0351925	0.081391	0.00274127	0.000648095	0.000648095	0.00510134	6	50	64	-57.1	1	1741	146.4	2.16554
4	1014	PR	Pre_treatment_sample	4412.46	638.25	252.708	6.5	224.583	2968.21	1444.25	189.125	3.54167	3.5	0.663287	0.0543335	0.149485	0.0602871	0.00150978	0.0453972	0.000821011	0.000810776	0.45628	0.113159	0.00198625	0.0019618	0.260005	0.00480454	0.00474972	0.243266	0.107302	0.0811218	0.00145167	0.00143407	0.098323	6	65	62	NA	1	6608.8	21.4	1.33041
5	1016	PR	Pre_treatment_sample	4444.38	502.625	217	518.125	472.875	1526.75	2917.62	88.875	177.375	72.375	0.334181	0.114453	0.115169	0.0532955	0.123032	0.0216246	0.0420427	0.0176895	0.17249	0.0309315	0.061384	0.025205	0.19108	0.349545	0.155355	0.381406	0.200694	0.0799707	0.146882	0.0656133	0.416954	6	36	40	-23.2	1	3211.5	223.7	2.34967
6	1016	PR	R	8023.83	162.5	363.167	102.167	50.6667	0	8023.83	44.5	26	19	0	0.00657311	0.0210254	0.0506745	0.0128743	0.00595137	0.00325124	0.00237834	0.0210254	0.00595137	0.00325124	0.00237834	0.262073	0.169987	0.120816	NA	NA	NA	NA	NA	NA	5	36	40	-23.2	1	3211.5	223.7	2.34967
7	1023	PD	Pre_treatment_sample	4637.62	795	852.75	461.125	368.875	2183.5	2454.12	446.875	220.75	206.5	0.466783	0.0798537	0.172043	0.183252	0.096693	0.0967705	0.0468295	0.0438643	0.326948	0.182692	0.0884498	0.0828389	0.554368	0.275687	0.256414	0.383768	0.412335	0.218038	0.105033	0.098476	0.182401	7	52	43	NA	1	10000	1553.6	3.19134
8	1024	PD	NR	6048.12	293.125	267.5	211.625	431.5	2821.38	3226.75	122.375	72.75	66.25	0.470796	0.0709811	0.0474679	0.0451874	0.0361227	0.0203878	0.0122264	0.0112348	0.0999489	0.0461004	0.0259199	0.024094	0.39271	0.264202	0.241189	0.103139	0.0930575	0.0411455	0.0258031	0.0235085	0.143335	5	57	61	28.6	1	4142.1	3033.8	3.48199
9	1024	PD	Pre_treatment_sample	4735.88	374.25	254.5	542.25	584	2042.62	2693.25	92.875	132.625	81.625	0.398568	0.142724	0.0780024	0.0626957	0.122877	0.0215414	0.0289493	0.018907	0.147723	0.0373462	0.0523395	0.0329276	0.299015	0.382405	0.257528	0.331599	0.502773	0.141721	0.166602	0.127932	0.907766	NA	57	61	28.6	1	4142.1	3033.8	3.48199
10	1025	PR	Pre_treatment_sample	4478.38	379	369.375	59.875	456.25	2071.25	2407.12	173.375	16.25	15.75	0.448743	0.114629	0.0896047	0.0894628	0.0126211	0.0424918	0.0035777	0.00348745	0.157575	0.0732231	0.00720685	0.00700276	0.442367	0.0556792	0.0541606	0.23298	0.233247	0.112744	0.00738664	0.00722319	0.317252	6	49	70	-53.6	1	2634.5	37.5	1.57403
11	1026	PR	Pre_treatment_sample	4029.88	187.25	245.875	67.375	345.75	1923.75	2106.12	87.375	18.25	16.875	0.477388	0.0862506	0.0460977	0.0605793	0.0166573	0.0215429	0.00448438	0.00414737	0.0849284	0.0394033	0.00830642	0.00769223	0.438206	0.0941971	0.0854401	0.102438	0.135792	0.0481459	0.00989083	0.00912829	0.187125	NA	60	51	-43.8	1	2042.85	83.5	1.92169
12	1026	PR	R	4339.88	14.8125	55	67.875	35.25	0	4339.88	5.6875	7.1875	4.8125	0	0.010552	0.00448292	0.0143509	0.0199966	0.00177694	0.002185	0.00150057	0.00448292	0.00177694	0.002185	0.00150057	0.230117	0.259111	0.195387	NA	NA	NA	NA	NA	NA	5	60	51	-43.8	1	2042.85	83.5	1.92169
13	1028	NA	Pre_treatment_sample	5428.62	493.625	140.25	9.625	64.375	2720.5	2708.12	87.375	2.875	2.625	0.507808	0.011795	0.0915115	0.027959	0.00167124	0.0175822	0.000506752	0.000468965	0.195219	0.0409967	0.00106941	0.00100153	0.174304	0.0047424	0.00438372	0.178516	0.0518897	0.031934	0.00100131	0.000916077	0.0259238	NA	57	47	NA	1	4843.8	NA	NA
14	1030	PR	Pre_treatment_sample	4096	829.25	602.75	199.75	137	2323.25	1772.75	476.5	148.75	141.75	0.548769	0.0371715	0.213009	0.160465	0.0551036	0.12654	0.041309	0.0394767	0.462643	0.262516	0.0795149	0.0754484	0.568156	0.171242	0.161888	0.462153	0.365706	0.287494	0.101315	0.0975528	0.0860293	6	48	70	6.9	1	4936	NA	NA
15	1032	PD	NR	2969.29	364.857	183.714	429.571	240.143	218	2751.29	50.7143	110.714	43	0.0712441	0.0801757	0.123674	0.0617012	0.143239	0.0167584	0.0365039	0.014055	0.133724	0.0179942	0.0396522	0.0151427	0.138715	0.283363	0.114169	2.31216	1.30223	0.322265	0.613901	0.255788	1.73912	7	70	63	NA	2	487.8	NA	NA
16	1034	PD	NR	4401.29	262.714	483	516	714.286	1920.43	2480.86	117.143	107.429	87.5714	0.393431	0.182921	0.061382	0.126626	0.130278	0.0295041	0.0268165	0.0223268	0.110015	0.0455388	0.0416885	0.0333722	0.437893	0.399409	0.327263	0.214826	0.552738	0.103842	0.0914008	0.0768555	0.860887	5	62	79	-37.2	2	214.3	11.6	1.06446
17	1034	PD	Pre_treatment_sample	3755	158.875	321.5	122	195.625	2278.62	1476.38	49.25	14.625	13	0.597518	0.049757	0.0489353	0.080814	0.0304139	0.0152959	0.00379796	0.00341798	0.128472	0.0391389	0.0103696	0.00925904	0.304094	0.0693536	0.0616152	0.0823711	0.145235	0.0258168	0.00612694	0.00553379	0.0815867	1	62	79	-37.2	2	214.3	11.6	1.06446
18	1035	SD	Pre_treatment_sample	1488.5	108.75	70.25	6.5	70.75	546.25	942.25	24.5	2	1.75	0.378711	0.043663	0.0707962	0.044358	0.00421492	0.0153464	0.00135052	0.00116684	0.10993	0.0226046	0.0021897	0.00187681	0.200845	0.0201817	0.0177307	0.222567	0.147015	0.0523658	0.00398144	0.0035366	0.147781	4	71	4	-12.7	2	289.2	11	1.04139
19	1036	PR	R	5255.88	41.75	13.125	75.75	24.5	0	5255.88	0.5	12.5	0.5	0	0.00648724	0.00766752	0.00229492	0.0153243	0.000163352	0.00252018	0.000163352	0.00766752	0.000163352	0.00252018	0.000163352	0.0299908	0.338275	0.0299908	NA	NA	NA	NA	NA	NA	6	51	76	-31.4	2	169.3	8.4	0.924279
20	1041	PD	NR	2658.25	444.625	192.125	96.125	213.5	1067.12	1591.12	131.25	37.875	28	0.400398	0.0767835	0.164305	0.0709275	0.0350913	0.0479411	0.0139473	0.0102966	0.281787	0.0849291	0.0199837	0.0149618	0.298095	0.0818453	0.0616821	0.515078	0.245404	0.146274	0.0659018	0.0476123	0.333389	6	56	17	-32.5	2	740.2	595	2.77452
21	1041	PD	Pre_treatment_sample	3286	125.2	251.2	4.2	100.2	803.8	2482.2	46.2	0.4	0.4	0.24408	0.0299291	0.0389982	0.0734049	0.00164382	0.0143866	0.000132462	0.000132462	0.0571488	0.0209866	0.00014428	0.00014428	0.343792	0.00730397	0.00730397	0.188029	0.554383	0.067135	0.00193844	0.00193844	0.164038	1	56	17	-32.5	2	740.2	595	2.77452
22	1045	PD	NR	2103.75	136.75	157.125	259.375	154.625	1072	1031.75	30.25	40.125	21.5	0.469063	0.0834561	0.0653174	0.0872631	0.135835	0.0152853	0.020427	0.0109064	0.137428	0.0292643	0.0390457	0.0207605	0.231484	0.314865	0.167849	0.16502	0.287578	0.0444222	0.0585067	0.0320887	0.263356	5	50	89	-45.2	2	8607.3	10000	NA
23	1045	PD	Pre_treatment_sample	2914.38	84.75	91	52.5	142.625	1046.62	1867.75	25.375	13.125	10	0.357395	0.0468503	0.028291	0.0308005	0.0178923	0.00835169	0.0044061	0.00336594	0.0438582	0.0130519	0.00641446	0.00488085	0.296739	0.146541	0.117637	0.0943278	0.107372	0.0282743	0.015262	0.0118895	0.142948	4	48	89	-45.2	2	8607.3	10000	NA
24	1047	SD	Pre_treatment_sample	4806.75	226.25	225.5	282.625	137.25	2792.12	2014.62	56.125	57.375	38.5	0.572232	0.0295214	0.047719	0.0470442	0.0578274	0.0119711	0.0119	0.008112	0.116084	0.0285724	0.029305	0.0198301	0.276468	0.294306	0.192744	0.0841722	0.0840436	0.0215222	0.0209302	0.014348	0.0553601	7	53	69	-3	3	408.5	434.5	2.63799
25	1058	NA	Pre_treatment_sample	2523.33	296.333	94.1667	3.16667	16.6667	1766.33	757	56.3333	1.66667	1.66667	0.698316	0.00653383	0.124058	0.037745	0.00115469	0.0229927	0.000619268	0.000619268	0.326953	0.0737734	0.00225617	0.00225617	0.285605	0.0127278	0.0127278	0.174248	0.0560725	0.0345737	0.000853587	0.000853587	0.00967166	4	64	62	NA	2	1507.2	NA	NA
26	1062	PD	NR	4062.25	371.375	60	2.5	12.875	2373.12	1689.12	49.625	1.5	1	0.564145	0.0036041	0.0958023	0.0169618	0.000701108	0.0139334	0.000446388	0.000315892	0.227584	0.0306047	0.000960118	0.0006211	0.138404	0.00420406	0.00299487	0.187574	0.0356634	0.0292033	0.000965715	0.000716768	0.00742477	6	55	55	22	NA	241.2	145.9	2.16406
27	1062	PD	Pre_treatment_sample	2944.4	362	136.2	12	490.4	577	2367.4	77	2.6	2	0.211621	0.153775	0.131327	0.0469438	0.00430829	0.02705	0.000952704	0.000737498	0.169956	0.035017	0.00123183	0.000955221	0.210943	0.00793095	0.00611007	0.636778	0.235355	0.131729	0.00444712	0.0034588	0.871226	4	53	55	22	NA	241.2	145.9	2.16406
28	1067	NA	Pre_treatment_sample	4225.33	22.3333	10.6667	7.33333	1	2875.33	1350	2.33333	2	1.66667	0.68336	0.000240405	0.00491682	0.00255222	0.00170159	0.000561093	0.000456465	0.000388577	0.0148841	0.00183558	0.00143865	0.00125043	0.169577	0.111508	0.104101	0.00740657	0.00373036	0.000813783	0.000674866	0.000568675	0.000351299	4	41	46	-42.9	3	947.6	56.5	1.75205
29	1072	PR	Pre_treatment_sample	2227.5	180.75	60.25	4.5	86.25	987	1240.5	29.75	0.5	0.25	0.437529	0.0493952	0.0775643	0.0318126	0.00175737	0.0140894	0.000154799	7.74e-05	0.136964	0.0250289	0.000248633	0.000124316	0.193928	0.00139276	0.000696379	0.189	0.0779165	0.034005	0.000410172	0.000205086	0.120377	4	36	52	-12.9	3	1731.7	104.7	2.01995
30	1072	PR	R	6199.12	58	20.125	134.125	66.625	256	5943.12	2.5	6.75	1.125	0.0400806	0.0102049	0.00852219	0.00317202	0.0195574	0.000382021	0.000999783	0.000170765	0.00867978	0.000388386	0.00100481	0.000172103	0.0252091	0.0720543	0.0110007	0.183406	0.102047	0.00522663	0.0151591	0.00386852	0.330893	7	36	52	-12.9	3	1731.7	104.7	2.01995
31	1073	PR	Pre_treatment_sample	3594.6	217.8	220.8	199.4	646	2274	1320.6	85.6	50.4	35.8	0.634901	0.178208	0.0599651	0.0616678	0.054939	0.0238121	0.0136404	0.00969486	0.173468	0.070305	0.0353648	0.0257284	0.395924	0.221239	0.154596	0.0975876	0.101798	0.0384684	0.0233039	0.0163577	0.300152	4	64	60	-48.5	3	347.1	12.6	1.10037
32	1073	PR	R	3637.6	221.4	138.4	10.4	15.6	317.8	3319.8	66.2	5.8	5.2	0.0773359	0.00530936	0.0655699	0.0379307	0.00294215	0.0199936	0.00179195	0.00165333	0.0703859	0.0213581	0.00190778	0.00175156	0.29507	0.0258389	0.0229054	1.9432	0.997162	0.68388	0.0703453	0.0690066	0.225563	6	65	60	-48.5	3	347.1	12.6	1.10037
33	1077	NA	Pre_treatment_sample	4535.12	189.875	54.875	0.375	15.5	2718.38	1816.75	30.375	0.25	0.25	0.614818	0.00343645	0.0418173	0.012083	7.41e-05	0.00668527	5.2e-05	5.2e-05	0.124692	0.0202484	0.00013587	0.00013587	0.157035	0.00112814	0.00112814	0.0724492	0.0203848	0.0111719	8.85e-05	8.85e-05	0.0056032	4	70	85	-58	3	10000	1905.7	3.28005
34	1078	NA	Pre_treatment_sample	6627	155.714	82	33.1429	45.8571	5244	1383	25.7143	5.85714	5.42857	0.789437	0.00769624	0.0236949	0.0134692	0.00551717	0.00399925	0.000967377	0.000908975	0.112965	0.0186632	0.00431763	0.00403861	0.159094	0.0376598	0.0351481	0.0301721	0.0174827	0.00513194	0.00125963	0.00118572	0.010117	4	45	62	-67.5	3	435.5	66.1	1.8202
35	1080	PD	NR	3863.75	73.25	95.625	175.625	140.25	1703.38	2160.38	11.5	15	4.375	0.4369	0.0400454	0.0198446	0.0258116	0.0509045	0.0031395	0.00434014	0.00117219	0.0428607	0.00702461	0.00931034	0.00284178	0.144135	0.192419	0.0483635	0.0432703	0.0594429	0.00649898	0.00918703	0.00219253	0.103832	7	67	64	64.3	3	175.2	328.5	2.51654
36	1081	PD	NR	5062.75	87.875	53.125	209.5	61.375	3029	2033.75	6.125	6.75	3.875	0.581243	0.0127584	0.0174324	0.0119267	0.0445499	0.001451	0.00160239	0.000961882	0.0449368	0.00326997	0.00357143	0.00204802	0.0796167	0.0904993	0.0533234	0.0308166	0.0230921	0.00286639	0.00320525	0.00200506	0.0249743	7	49	76	-15.9	3	10000	8376.5	3.92306
37	1081	PD	Pre_treatment_sample	3477.75	44.375	185.25	219.125	90.5	2596.5	881.25	17	7.875	7.25	0.751395	0.0255354	0.0127534	0.0533223	0.0630415	0.00489873	0.00236143	0.00216409	0.0749539	0.0258845	0.0105774	0.00935844	0.383398	0.189947	0.174801	0.0183641	0.109093	0.00758323	0.00434967	0.00411133	0.0878751	7	49	76	-15.9	3	10000	8376.5	3.92306
38	2001	PD	NR	4340.88	501.5	79.125	9.75	12.125	2065.12	2275.75	60.25	4.5	3.125	0.473268	0.00297353	0.116443	0.0161328	0.00239457	0.0123354	0.00104581	0.000696145	0.221288	0.0244706	0.00208589	0.00143315	0.10817	0.00810114	0.0054725	0.258082	0.0327364	0.0252089	0.00218517	0.0013766	0.00670123	5	59	72	-49	1	2037.2	418.1	2.62128
39	2001	PD	Pre_treatment_sample	4587	712.143	634.286	196.143	750.857	3172.71	1414.29	281.714	54.7143	51.4286	0.681859	0.170067	0.152383	0.136276	0.0442088	0.0612269	0.0125516	0.0117756	0.511582	0.200977	0.0372827	0.0350382	0.406397	0.0879106	0.0827535	0.22568	0.204038	0.0916708	0.0196367	0.0184148	0.263386	6	59	72	-49	1	2037.2	418.1	2.62128
40	2002	PD	NR	3759.69	273.562	188.438	146.938	80.5625	1817.62	1942.06	88.3125	59	48.8125	0.478905	0.0204022	0.0708081	0.0475461	0.0365161	0.0223031	0.0145853	0.0120397	0.137863	0.0422565	0.0289973	0.0235918	0.309747	0.213994	0.174322	0.165559	0.115384	0.0535311	0.0324304	0.0273571	0.0494527	7	54	44	-23.3	1	133.8	19.9	1.29885
41	2002	PD	Pre_treatment_sample	4502.88	419.812	248.562	63.25	166.562	2829.31	1673.56	116.312	18.625	16	0.586873	0.0521574	0.0878377	0.0591948	0.0134892	0.0260975	0.00396603	0.00349819	0.251862	0.0640273	0.0108973	0.00928484	0.295273	0.0507594	0.0463537	0.180469	0.138144	0.0635292	0.00927077	0.00857042	0.134177	7	54	44	-23.3	1	133.8	19.9	1.29885
42	2003	PD	NR	5943.88	974.5	355.625	117.125	165.625	3531.75	2412.12	313.125	104.125	95.75	0.588869	0.0280703	0.165365	0.0611133	0.0197919	0.0535346	0.0174613	0.0160251	0.408781	0.132594	0.0442879	0.0407643	0.316246	0.105451	0.0962759	0.285962	0.106967	0.0932407	0.029938	0.0274647	0.0489196	5	66	77	33.3	1	2332.8	NA	NA
43	2006	PD	Pre_treatment_sample	4088	1099.88	1518.12	426.375	1502	1991.62	2096.38	886.25	274.5	269.375	0.487577	0.367528	0.268444	0.371266	0.102737	0.216157	0.065906	0.064683	0.551729	0.443677	0.135387	0.13302	0.801934	0.243834	0.238926	0.581926	0.811629	0.463506	0.142325	0.139046	0.755612	6	64	71	0	2	4630.6	600	2.77815
44	2009	PR	R	4225.19	446.938	128.062	15.0625	178.688	1788.81	2436.38	85.6875	5.375	5.1875	0.42943	0.0517837	0.113993	0.0367492	0.00435637	0.0245091	0.0015729	0.0015141	0.209899	0.0457767	0.00309102	0.0029584	0.151659	0.00945565	0.00910208	0.269098	0.0839849	0.0562524	0.00339364	0.00328529	0.115492	6	53	63	-44.4	2	3867.8	197.3	2.29513
45	10003	PR	Pre_treatment_sample	4131.12	193.5	88.875	33.25	61.625	2558.5	1572.62	33.75	10.375	7.375	0.613027	0.0178996	0.0499054	0.0238225	0.00869175	0.00976442	0.00290615	0.00212194	0.118383	0.0194877	0.00602959	0.00420053	0.126855	0.0410871	0.0263473	0.0944542	0.046703	0.0214977	0.00621391	0.00469695	0.0389994	7	62	42	-17.2	3	815	423.5	2.62685
46	10003	PR	R	2015	24.8	12	20	10.8	1213	802	1.4	3	1	0.629218	0.00600277	0.0117376	0.00728176	0.0126472	0.000555897	0.00144008	0.000396433	0.0403914	0.00176084	0.0048529	0.00119269	0.0432893	0.111687	0.0330825	0.0199587	0.0120801	0.00113617	0.00236571	0.000828627	0.01015	7	62	42	-17.2	3	815	423.5	2.62685
47	10007	SD	Pre_treatment_sample	3560.43	49.7143	232.143	158.571	128.714	2402.29	1158.14	30.2857	21.5714	19.5714	0.671389	0.0356715	0.0141636	0.0647336	0.0444612	0.00856104	0.00613402	0.00555433	0.0429643	0.0263696	0.018604	0.0169091	0.622514	0.493799	0.446052	0.0214265	0.0964946	0.0128535	0.00928808	0.00839162	0.0533818	7	68	51	-25.7	2	291	138	2.13988
48	14003	PD	Pre_treatment_sample	1944.88	61	385.5	158.5	166	438	1506.88	51.75	19	18.25	0.225902	0.0860905	0.0313784	0.198087	0.0801836	0.0269074	0.0101553	0.00979271	0.0424652	0.0360976	0.0133913	0.0129172	0.782948	0.437497	0.351164	0.144847	0.999543	0.126152	0.0483274	0.0465781	0.420326	7	54	43	NA	2	344.4	348.3	2.54195
49	17001	PD	NR	2184.6	475.6	180.6	5.8	57.6	1815	369.6	156	3.8	3	0.82334	0.027957	0.222003	0.0851791	0.00281129	0.0735197	0.0018168	0.00141998	0.723926	0.503427	0.010383	0.00898865	0.311321	0.00769967	0.00625147	0.28625	0.114551	0.098599	0.00266479	0.00201033	0.0418316	6	47	74	-81.3	2	10966.6	146.3	2.16524
50	17001	PD	Pre_treatment_sample	3125.33	277.333	317.167	68.6667	527.833	2189.5	935.833	195.5	45	45	0.704293	0.169451	0.0899133	0.1029	0.0224275	0.0636423	0.0147331	0.0147331	0.338923	0.237074	0.0549621	0.0549621	0.694651	0.155602	0.155602	0.12918	0.151831	0.0914763	0.0210356	0.0210356	0.248407	6	47	74	-81.3	2	10966.6	146.3	2.16524
51	17012	PD	NR	3334.14	141.857	231.857	243.143	197	531.143	2803	44.1429	30.2857	23.1429	0.135409	0.0625883	0.0397854	0.0722299	0.0786577	0.0130076	0.00918907	0.00696111	0.0539187	0.0151001	0.0104297	0.0077853	0.298925	0.233856	0.1688	1.11428	2.4622	0.617326	0.403772	0.353308	1.61105	7	50	48	-17.2	2	1269.1	28.9	1.4609
52	18004	PD	Pre_treatment_sample	3056.75	323.875	235.625	310.5	211	1681.12	1375.62	104.375	100.625	79	0.543456	0.0711665	0.108508	0.0775263	0.103679	0.0344201	0.0337467	0.0263515	0.240262	0.0757705	0.074347	0.0578328	0.301361	0.291306	0.225202	0.202183	0.142903	0.0643557	0.0631337	0.0494453	0.133758	7	55	74	-15.1	3	2577	109	2.03743
53	18005	PD	NR	1637.38	202.5	217.875	35.875	238.625	173.375	1464	84.375	5.875	4.75	0.10557	0.14064	0.116803	0.130752	0.022611	0.0499155	0.00360158	0.00285603	0.140905	0.0588562	0.00402847	0.00312922	0.446716	0.0610454	0.046848	1.82988	2.68592	0.914835	0.0818144	0.072332	2.27775	7	53	56	-23.2	3	1625	50	1.69897
54	18005	PD	Pre_treatment_sample	2675.38	371.125	149	72.875	230.75	1102.62	1572.75	93	13.5	9.5	0.412271	0.0859666	0.1396	0.0550361	0.0280045	0.0345102	0.00519427	0.00360227	0.237397	0.0586873	0.00898867	0.00627414	0.238704	0.036013	0.0250575	0.350604	0.13667	0.0869243	0.0126259	0.00867838	0.209083	7	53	56	-23.2	3	1625	50	1.69897
[truncated: 28 more columns]

[truncated: 5 more sheets: Figure S5, Figure S7, Figure S8, Figure S9, Figure S10]
